# Supplementary material for: S-amlodipine induces liver inflammation and dysfunction through the alteration of intestinal microbiome in a rat model
Source: Gut Microbes. 2024 Feb 24;16(1):2316923. doi: 10.1080/19490976.2024.2316923 (PMC10896145; doi:10.1080/19490976.2024.2316923)
Supplement: Supplemental Material [file KGMI_A_2316923_SM4468.zip]

Archive with 11 entries (11 files):
- Figure S1.tif
- Figure S10.tif
- Figure S2.tif
- Figure S3.tif
- Figure S4.tif
- Figure S5_1.tif
- Figure S5_2.tif
- Figure S6.tif
- Figure S7.tif
- Figure S8.tif
- Figure S9.tif
