# Supplementary material for: S-amlodipine induces liver inflammation and dysfunction through the alteration of intestinal microbiome in a rat model
Source: Gut Microbes. 2024 Feb 24;16(1):2316923. doi: 10.1080/19490976.2024.2316923 (PMC10896145; doi:10.1080/19490976.2024.2316923)
Supplement: Supplementary file 3.xls [file KGMI_A_2316923_SM4672.xls]

## Sheet: KEGG富集分析统计表
Num	Pathway id	Description	Database	Ratio_in_study	Ratio_in_pop	Pvalue	Padjust	First Category	Second Category
68	map04621	NOD-like receptor signaling pathway	KEGG PATHWAY	68/2356	209/18183	1.44605e-13	4.68519e-11	Organismal Systems	Immune system
49	map04380	Osteoclast differentiation	KEGG PATHWAY	49/2356	148/18183	1.8023e-10	2.91972e-08	Organismal Systems	Development and regeneration
39	map05204	Chemical carcinogenesis	KEGG PATHWAY	39/2356	109/18183	1.01195e-09	8.1968e-08	Human Diseases	Cancer: overview
42	map04668	TNF signaling pathway	KEGG PATHWAY	42/2356	122/18183	9.18306e-10	9.9177e-08	Environmental Information Processing	Signal transduction
56	map04062	Chemokine signaling pathway	KEGG PATHWAY	56/2356	197/18183	5.89452e-09	3.81965e-07	Organismal Systems	Immune system
44	map05145	Toxoplasmosis	KEGG PATHWAY	44/2356	144/18183	2.38307e-08	1.28686e-06	Human Diseases	Infectious disease: parasitic
130	map05200	Pathways in cancer	KEGG PATHWAY	130/2356	634/18183	4.3654e-08	1.41439e-06	Human Diseases	Cancer: overview
35	map04620	Toll-like receptor signaling pathway	KEGG PATHWAY	35/2356	104/18183	4.36102e-08	1.56997e-06	Organismal Systems	Immune system
55	map05418	Fluid shear stress and atherosclerosis	KEGG PATHWAY	55/2356	202/18183	4.13013e-08	1.6727e-06	Human Diseases	Cardiovascular disease
39	map04933	AGE-RAGE signaling pathway in diabetic complications	KEGG PATHWAY	39/2356	122/18183	3.7647e-08	1.74252e-06	Human Diseases	Endocrine and metabolic disease
32	map00140	Steroid hormone biosynthesis	KEGG PATHWAY	32/2356	92/18183	6.78192e-08	1.99758e-06	Metabolism	Lipid metabolism
57	map05164	Influenza A	KEGG PATHWAY	57/2356	224/18183	2.92328e-07	7.89285e-06	Human Diseases	Infectious disease: viral
30	map00830	Retinol metabolism	KEGG PATHWAY	30/2356	89/18183	3.78314e-07	9.42875e-06	Metabolism	Metabolism of cofactors and vitamins
71	map05163	Human cytomegalovirus infection	KEGG PATHWAY	71/2356	306/18183	5.30086e-07	1.22677e-05	Human Diseases	Infectious disease: viral
21	map00591	Linoleic acid metabolism	KEGG PATHWAY	21/2356	53/18183	1.04705e-06	2.26163e-05	Metabolism	Lipid metabolism
67	map04060	Cytokine-cytokine receptor interaction	KEGG PATHWAY	67/2356	293/18183	1.89004e-06	3.6022e-05	Environmental Information Processing	Signaling molecules and interaction
25	map00980	Metabolism of xenobiotics by cytochrome P450	KEGG PATHWAY	25/2356	72/18183	1.86912e-06	3.78497e-05	Metabolism	Xenobiotics biodegradation and metabolism
28	map04061	Viral protein interaction with cytokine and cytokine receptor	KEGG PATHWAY	28/2356	87/18183	2.607e-06	4.6926e-05	Environmental Information Processing	Signaling molecules and interaction
31	map03320	PPAR signaling pathway	KEGG PATHWAY	31/2356	103/18183	3.82463e-06	6.1959e-05	Organismal Systems	Endocrine system
61	map05167	Kaposi sarcoma-associated herpesvirus infection	KEGG PATHWAY	61/2356	264/18183	3.76471e-06	6.41982e-05	Human Diseases	Infectious disease: viral
30	map00983	Drug metabolism - other enzymes	KEGG PATHWAY	30/2356	100/18183	5.85687e-06	8.62557e-05	Metabolism	Xenobiotics biodegradation and metabolism
36	map04625	C-type lectin receptor signaling pathway	KEGG PATHWAY	36/2356	130/18183	5.64258e-06	8.7057e-05	Organismal Systems	Immune system
32	map04657	IL-17 signaling pathway	KEGG PATHWAY	32/2356	111/18183	7.37135e-06	0.00010384	Organismal Systems	Immune system
23	map00982	Drug metabolism - cytochrome P450	KEGG PATHWAY	23/2356	68/18183	7.90142e-06	0.000106669	Metabolism	Xenobiotics biodegradation and metabolism
20	map04930	Type II diabetes mellitus	KEGG PATHWAY	20/2356	57/18183	1.64271e-05	0.000212895	Human Diseases	Endocrine and metabolic disease
72	map04010	MAPK signaling pathway	KEGG PATHWAY	72/2356	343/18183	1.95371e-05	0.000243463	Environmental Information Processing	Signal transduction
41	map04611	Platelet activation	KEGG PATHWAY	41/2356	169/18183	4.30555e-05	0.000516666	Organismal Systems	Immune system
25	map05133	Pertussis	KEGG PATHWAY	25/2356	85/18183	4.92736e-05	0.000570166	Human Diseases	Infectious disease: bacterial
34	map04670	Leukocyte transendothelial migration	KEGG PATHWAY	34/2356	136/18183	9.9714e-05	0.00111405	Organismal Systems	Immune system
20	map04623	Cytosolic DNA-sensing pathway	KEGG PATHWAY	20/2356	64/18183	0.000108184	0.00116839	Organismal Systems	Immune system
45	map05160	Hepatitis C	KEGG PATHWAY	45/2356	199/18183	0.000114719	0.001199	Human Diseases	Infectious disease: viral
18	map04973	Carbohydrate digestion and absorption	KEGG PATHWAY	18/2356	55/18183	0.000121818	0.0012334	Organismal Systems	Digestive system
26	map05212	Pancreatic cancer	KEGG PATHWAY	26/2356	95/18183	0.000132819	0.00130404	Human Diseases	Cancer: specific types
99	map05168	Herpes simplex virus 1 infection	KEGG PATHWAY	99/2356	537/18183	0.000157235	0.00149835	Human Diseases	Infectious disease: viral
34	map04750	Inflammatory mediator regulation of TRP channels	KEGG PATHWAY	34/2356	140/18183	0.000182375	0.00168827	Organismal Systems	Sensory system
33	map04935	Growth hormone synthesis, secretion and action	KEGG PATHWAY	33/2356	135/18183	0.00019769	0.00177921	Organismal Systems	Endocrine system
25	map05220	Chronic myeloid leukemia	KEGG PATHWAY	25/2356	95/18183	0.00034372	0.00300987	Human Diseases	Cancer: specific types
17	map00620	Pyruvate metabolism	KEGG PATHWAY	17/2356	55/18183	0.000402157	0.00342892	Metabolism	Carbohydrate metabolism
21	map05221	Acute myeloid leukemia	KEGG PATHWAY	21/2356	76/18183	0.000492864	0.00409456	Human Diseases	Cancer: specific types
41	map05161	Hepatitis B	KEGG PATHWAY	41/2356	189/18183	0.000560649	0.00454126	Human Diseases	Infectious disease: viral
16	map00071	Fatty acid degradation	KEGG PATHWAY	16/2356	52/18183	0.000624167	0.00493244	Metabolism	Lipid metabolism
13	map01040	Biosynthesis of unsaturated fatty acids	KEGG PATHWAY	13/2356	38/18183	0.000648788	0.00500493	Metabolism	Lipid metabolism
9	map00100	Steroid biosynthesis	KEGG PATHWAY	9/2356	22/18183	0.00102825	0.00708836	Metabolism	Lipid metabolism
40	map04630	Jak-STAT signaling pathway	KEGG PATHWAY	40/2356	188/18183	0.000967787	0.00712643	Environmental Information Processing	Signal transduction
29	map04931	Insulin resistance	KEGG PATHWAY	29/2356	124/18183	0.00100345	0.00722486	Human Diseases	Endocrine and metabolic disease
8	map00053	Ascorbate and aldarate metabolism	KEGG PATHWAY	8/2356	18/18183	0.00102589	0.00722586	Metabolism	Carbohydrate metabolism
22	map00480	Glutathione metabolism	KEGG PATHWAY	22/2356	85/18183	0.000966554	0.00728287	Metabolism	Metabolism of other amino acids
26	map00590	Arachidonic acid metabolism	KEGG PATHWAY	26/2356	108/18183	0.00114067	0.00769954	Metabolism	Lipid metabolism
25	map01524	Platinum drug resistance	KEGG PATHWAY	25/2356	103/18183	0.00124166	0.00773652	Human Diseases	Drug resistance: antineoplastic
21	map05223	Non-small cell lung cancer	KEGG PATHWAY	21/2356	81/18183	0.00121891	0.00774364	Human Diseases	Cancer: specific types
40	map05206	MicroRNAs in cancer	KEGG PATHWAY	40/2356	190/18183	0.00119708	0.00775705	Human Diseases	Cancer: overview
14	map00052	Galactose metabolism	KEGG PATHWAY	14/2356	45/18183	0.0011896	0.0078659	Metabolism	Carbohydrate metabolism
61	map05131	Shigellosis	KEGG PATHWAY	61/2356	322/18183	0.00136432	0.0081859	Human Diseases	Infectious disease: bacterial
19	map04622	RIG-I-like receptor signaling pathway	KEGG PATHWAY	19/2356	71/18183	0.00136383	0.0083374	Organismal Systems	Immune system
23	map05134	Legionellosis	KEGG PATHWAY	23/2356	93/18183	0.0014611	0.00860722	Human Diseases	Infectious disease: bacterial
17	map04913	Ovarian steroidogenesis	KEGG PATHWAY	17/2356	62/18183	0.00179529	0.010387	Organismal Systems	Endocrine system
63	map05152	Tuberculosis	KEGG PATHWAY	63/2356	339/18183	0.0018711	0.0106357	Human Diseases	Infectious disease: bacterial
23	map04911	Insulin secretion	KEGG PATHWAY	23/2356	96/18183	0.00228506	0.0127648	Organismal Systems	Endocrine system
32	map04152	AMPK signaling pathway	KEGG PATHWAY	32/2356	149/18183	0.0025283	0.0138842	Environmental Information Processing	Signal transduction
23	map04970	Salivary secretion	KEGG PATHWAY	23/2356	97/18183	0.00263533	0.0142308	Organismal Systems	Digestive system
16	map04979	Cholesterol metabolism	KEGG PATHWAY	16/2356	59/18183	0.00273386	0.0145208	Organismal Systems	Digestive system
34	map04926	Relaxin signaling pathway	KEGG PATHWAY	34/2356	162/18183	0.00281863	0.0147296	Organismal Systems	Endocrine system
22	map04146	Peroxisome	KEGG PATHWAY	22/2356	92/18183	0.0028841	0.0148325	Cellular Processes	Transport and catabolism
42	map05225	Hepatocellular carcinoma	KEGG PATHWAY	42/2356	212/18183	0.00308324	0.0156089	Human Diseases	Cancer: specific types
25	map05222	Small cell lung cancer	KEGG PATHWAY	25/2356	111/18183	0.0036954	0.0184202	Human Diseases	Cancer: specific types
35	map04934	Cushing syndrome	KEGG PATHWAY	35/2356	171/18183	0.00379414	0.0186258	Human Diseases	Endocrine and metabolic disease
45	map04218	Cellular senescence	KEGG PATHWAY	45/2356	234/18183	0.00404942	0.0195823	Cellular Processes	Cell growth and death
25	map04925	Aldosterone synthesis and secretion	KEGG PATHWAY	25/2356	112/18183	0.00418481	0.0199394	Organismal Systems	Endocrine system
19	map04920	Adipocytokine signaling pathway	KEGG PATHWAY	19/2356	78/18183	0.00434479	0.0204016	Organismal Systems	Endocrine system
12	map05020	Prion diseases	KEGG PATHWAY	12/2356	41/18183	0.00458706	0.0212315	Human Diseases	Neurodegenerative disease
27	map05215	Prostate cancer	KEGG PATHWAY	27/2356	125/18183	0.00483128	0.0217407	Human Diseases	Cancer: specific types
26	map04928	Parathyroid hormone synthesis, secretion and action	KEGG PATHWAY	26/2356	119/18183	0.00479049	0.0218608	Organismal Systems	Endocrine system
20	map05218	Melanoma	KEGG PATHWAY	20/2356	85/18183	0.0053045	0.0235433	Human Diseases	Cancer: specific types
21	map04976	Bile secretion	KEGG PATHWAY	21/2356	91/18183	0.00552054	0.0238487	Organismal Systems	Digestive system
18	map04927	Cortisol synthesis and secretion	KEGG PATHWAY	18/2356	74/18183	0.00550491	0.0241026	Organismal Systems	Endocrine system
11	map00500	Starch and sucrose metabolism	KEGG PATHWAY	11/2356	37/18183	0.00573834	0.0244634	Metabolism	Carbohydrate metabolism
41	map05140	Leishmaniasis	KEGG PATHWAY	41/2356	214/18183	0.00627245	0.0263932	Human Diseases	Infectious disease: parasitic
31	map04068	FoxO signaling pathway	KEGG PATHWAY	31/2356	152/18183	0.00651584	0.0270658	Environmental Information Processing	Signal transduction
24	map04912	GnRH signaling pathway	KEGG PATHWAY	24/2356	110/18183	0.00666807	0.0273475	Organismal Systems	Endocrine system
15	map00380	Tryptophan metabolism	KEGG PATHWAY	15/2356	59/18183	0.00702289	0.027749	Metabolism	Amino acid metabolism
20	map00562	Inositol phosphate metabolism	KEGG PATHWAY	20/2356	87/18183	0.00696673	0.0278669	Metabolism	Carbohydrate metabolism
9	map04950	Maturity onset diabetes of the young	KEGG PATHWAY	9/2356	28/18183	0.00692788	0.0280579	Human Diseases	Endocrine and metabolic disease
28	map04922	Glucagon signaling pathway	KEGG PATHWAY	28/2356	135/18183	0.00744003	0.0286973	Organismal Systems	Endocrine system
7	map00061	Fatty acid biosynthesis	KEGG PATHWAY	7/2356	19/18183	0.0073943	0.0288645	Metabolism	Lipid metabolism
19	map04918	Thyroid hormone synthesis	KEGG PATHWAY	19/2356	82/18183	0.00769588	0.0289938	Organismal Systems	Endocrine system
16	map00330	Arginine and proline metabolism	KEGG PATHWAY	16/2356	65/18183	0.00761257	0.0290173	Metabolism	Amino acid metabolism
39	map04360	Axon guidance	KEGG PATHWAY	39/2356	204/18183	0.0078143	0.0291015	Organismal Systems	Development and regeneration
38	map04210	Apoptosis	KEGG PATHWAY	38/2356	198/18183	0.00803624	0.029588	Cellular Processes	Cell growth and death
16	map04923	Regulation of lipolysis in adipocytes	KEGG PATHWAY	16/2356	66/18183	0.00886871	0.0319274	Organismal Systems	Endocrine system
16	map02010	ABC transporters	KEGG PATHWAY	16/2356	66/18183	0.00886871	0.0319274	Environmental Information Processing	Membrane transport
19	map04213	Longevity regulating pathway - multiple species	KEGG PATHWAY	19/2356	83/18183	0.00879811	0.0320291	Organismal Systems	Aging
13	map05219	Bladder cancer	KEGG PATHWAY	13/2356	51/18183	0.0113912	0.0401169	Human Diseases	Cancer: specific types
21	map04917	Prolactin signaling pathway	KEGG PATHWAY	21/2356	97/18183	0.0116639	0.0406355	Organismal Systems	Endocrine system
40	map04141	Protein processing in endoplasmic reticulum	KEGG PATHWAY	40/2356	217/18183	0.0130274	0.044903	Genetic Information Processing	Folding, sorting and degradation
58	map05132	Salmonella infection	KEGG PATHWAY	58/2356	336/18183	0.0132755	0.0452764	Human Diseases	Infectious disease: bacterial
44	map04024	cAMP signaling pathway	KEGG PATHWAY	44/2356	244/18183	0.0139433	0.0470587	Environmental Information Processing	Signal transduction
29	map04919	Thyroid hormone signaling pathway	KEGG PATHWAY	29/2356	148/18183	0.0143143	0.0478126	Organismal Systems	Endocrine system
12	map01523	Antifolate resistance	KEGG PATHWAY	12/2356	47/18183	0.0145495	0.0481025	Human Diseases	Drug resistance: antineoplastic
50	map05203	Viral carcinogenesis	KEGG PATHWAY	50/2356	287/18183	0.0172996	0.0566169	Human Diseases	Cancer: overview
3	map00524	Neomycin, kanamycin and gentamicin biosynthesis	KEGG PATHWAY	3/2356	5/18183	0.0177291	0.0574424	Metabolism	Biosynthesis of other secondary metabolites
13	map00520	Amino sugar and nucleotide sugar metabolism	KEGG PATHWAY	13/2356	54/18183	0.018344	0.0588462	Metabolism	Carbohydrate metabolism
5	map00130	Ubiquinone and other terpenoid-quinone biosynthesis	KEGG PATHWAY	5/2356	13/18183	0.0190349	0.0604638	Metabolism	Metabolism of cofactors and vitamins
12	map00350	Tyrosine metabolism	KEGG PATHWAY	12/2356	49/18183	0.0201376	0.0633456	Metabolism	Amino acid metabolism
9	map00040	Pentose and glucuronate interconversions	KEGG PATHWAY	9/2356	33/18183	0.0213146	0.0664032	Metabolism	Carbohydrate metabolism
30	map04071	Sphingolipid signaling pathway	KEGG PATHWAY	30/2356	160/18183	0.0230094	0.0703307	Environmental Information Processing	Signal transduction
18	map04115	p53 signaling pathway	KEGG PATHWAY	18/2356	85/18183	0.0230016	0.0709765	Cellular Processes	Cell growth and death
47	map05205	Proteoglycans in cancer	KEGG PATHWAY	47/2356	273/18183	0.0248418	0.0752219	Human Diseases	Cancer: overview
9	map00410	beta-Alanine metabolism	KEGG PATHWAY	9/2356	34/18183	0.0257503	0.0772509	Metabolism	Metabolism of other amino acids
59	map04144	Endocytosis	KEGG PATHWAY	59/2356	356/18183	0.0271792	0.0807895	Cellular Processes	Transport and catabolism
33	map04915	Estrogen signaling pathway	KEGG PATHWAY	33/2356	182/18183	0.0278896	0.0821475	Organismal Systems	Endocrine system
19	map05214	Glioma	KEGG PATHWAY	19/2356	93/18183	0.0282092	0.0823402	Human Diseases	Cancer: specific types
6	map00450	Selenocompound metabolism	KEGG PATHWAY	6/2356	19/18183	0.0284926	0.082425	Metabolism	Metabolism of other amino acids
40	map05142	Chagas disease (American trypanosomiasis)	KEGG PATHWAY	40/2356	229/18183	0.0294177	0.0843482	Human Diseases	Infectious disease: parasitic
27	map04726	Serotonergic synapse	KEGG PATHWAY	27/2356	144/18183	0.0298188	0.0847482	Organismal Systems	Nervous system
20	map04520	Adherens junction	KEGG PATHWAY	20/2356	100/18183	0.0305986	0.0862082	Cellular Processes	Cellular community - eukaryotes
20	map04610	Complement and coagulation cascades	KEGG PATHWAY	20/2356	100/18183	0.0305986	0.0862082	Organismal Systems	Immune system
12	map00051	Fructose and mannose metabolism	KEGG PATHWAY	12/2356	52/18183	0.0313055	0.0866922	Metabolism	Carbohydrate metabolism
16	map05213	Endometrial cancer	KEGG PATHWAY	16/2356	76/18183	0.0324423	0.0890789	Human Diseases	Cancer: specific types
7	map00592	alpha-Linolenic acid metabolism	KEGG PATHWAY	7/2356	25/18183	0.0352226	0.0943149	Metabolism	Lipid metabolism
22	map04070	Phosphatidylinositol signaling system	KEGG PATHWAY	22/2356	114/18183	0.0349595	0.0943907	Environmental Information Processing	Signal transduction
65	map05166	Human T-cell leukemia virus 1 infection	KEGG PATHWAY	65/2356	403/18183	0.0355592	0.0944358	Human Diseases	Infectious disease: viral
11	map04960	Aldosterone-regulated sodium reabsorption	KEGG PATHWAY	11/2356	47/18183	0.0348433	0.0948674	Organismal Systems	Excretory system
22	map04972	Pancreatic secretion	KEGG PATHWAY	22/2356	115/18183	0.0381277	0.100434	Organismal Systems	Digestive system
10	map00250	Alanine, aspartate and glutamate metabolism	KEGG PATHWAY	10/2356	42/18183	0.0387093	0.101144	Metabolism	Amino acid metabolism
26	map04722	Neurotrophin signaling pathway	KEGG PATHWAY	26/2356	141/18183	0.0390532	0.101226	Organismal Systems	Nervous system
36	map04022	cGMP-PKG signaling pathway	KEGG PATHWAY	36/2356	207/18183	0.0393703	0.101238	Environmental Information Processing	Signal transduction
28	map04550	Signaling pathways regulating pluripotency of stem cells	KEGG PATHWAY	28/2356	155/18183	0.0419392	0.106995	Cellular Processes	Cellular community - eukaryotes
21	map05210	Colorectal cancer	KEGG PATHWAY	21/2356	110/18183	0.042874	0.108525	Human Diseases	Cancer: specific types
4	map00072	Synthesis and degradation of ketone bodies	KEGG PATHWAY	4/2356	11/18183	0.0437163	0.109799	Metabolism	Lipid metabolism
21	map05017	Spinocerebellar ataxia	KEGG PATHWAY	21/2356	111/18183	0.0466647	0.116303	Human Diseases	Neurodegenerative disease
8	map00360	Phenylalanine metabolism	KEGG PATHWAY	8/2356	32/18183	0.0472902	0.116962	Metabolism	Amino acid metabolism
20	map04211	Longevity regulating pathway	KEGG PATHWAY	20/2356	105/18183	0.0482482	0.118427	Organismal Systems	Aging
30	map04261	Adrenergic signaling in cardiomyocytes	KEGG PATHWAY	30/2356	173/18183	0.0577067	0.140579	Organismal Systems	Circulatory system
10	map05216	Thyroid cancer	KEGG PATHWAY	10/2356	45/18183	0.0588305	0.141193	Human Diseases	Cancer: specific types
21	map04350	TGF-beta signaling pathway	KEGG PATHWAY	21/2356	114/18183	0.0594756	0.141692	Environmental Information Processing	Signal transduction
68	map05130	Pathogenic Escherichia coli infection	KEGG PATHWAY	68/2356	436/18183	0.0587233	0.141988	Human Diseases	Infectious disease: bacterial
29	map05224	Breast cancer	KEGG PATHWAY	29/2356	167/18183	0.0602848	0.142571	Human Diseases	Cancer: specific types
29	map05226	Gastric cancer	KEGG PATHWAY	29/2356	167/18183	0.0602848	0.142571	Human Diseases	Cancer: specific types
7	map00340	Histidine metabolism	KEGG PATHWAY	7/2356	28/18183	0.0615999	0.143585	Metabolism	Amino acid metabolism
17	map05230	Central carbon metabolism in cancer	KEGG PATHWAY	17/2356	89/18183	0.0634027	0.146732	Human Diseases	Cancer: overview
42	map04217	Necroptosis	KEGG PATHWAY	42/2356	257/18183	0.0658294	0.151267	Cellular Processes	Cell growth and death
30	map04371	Apelin signaling pathway	KEGG PATHWAY	30/2356	176/18183	0.0693595	0.158257	Environmental Information Processing	Signal transduction
66	map05165	Human papillomavirus infection	KEGG PATHWAY	66/2356	427/18183	0.0714629	0.161916	Human Diseases	Infectious disease: viral
7	map04977	Vitamin digestion and absorption	KEGG PATHWAY	7/2356	30/18183	0.0844543	0.184887	Organismal Systems	Digestive system
2	map00290	Valine, leucine and isoleucine biosynthesis	KEGG PATHWAY	2/2356	4/18183	0.0841557	0.185486	Metabolism	Amino acid metabolism
38	map04530	Tight junction	KEGG PATHWAY	38/2356	234/18183	0.0827332	0.18615	Cellular Processes	Cellular community - eukaryotes
23	map04725	Cholinergic synapse	KEGG PATHWAY	23/2356	132/18183	0.0840117	0.186437	Organismal Systems	Nervous system
8	map00630	Glyoxylate and dicarboxylate metabolism	KEGG PATHWAY	8/2356	36/18183	0.085817	0.186609	Metabolism	Carbohydrate metabolism
14	map05120	Epithelial cell signaling in Helicobacter pylori infection	KEGG PATHWAY	14/2356	73/18183	0.0839953	0.187686	Human Diseases	Infectious disease: bacterial
31	map04390	Hippo signaling pathway	KEGG PATHWAY	31/2356	187/18183	0.0880793	0.190251	Environmental Information Processing	Signal transduction
27	map04728	Dopaminergic synapse	KEGG PATHWAY	27/2356	160/18183	0.0895608	0.19217	Organismal Systems	Nervous system
9	map00640	Propanoate metabolism	KEGG PATHWAY	9/2356	43/18183	0.0965873	0.205883	Metabolism	Carbohydrate metabolism
45	map05162	Measles	KEGG PATHWAY	45/2356	287/18183	0.0997074	0.211145	Human Diseases	Infectious disease: viral
18	map04012	ErbB signaling pathway	KEGG PATHWAY	18/2356	102/18183	0.105715	0.220978	Environmental Information Processing	Signal transduction
10	map00260	Glycine, serine and threonine metabolism	KEGG PATHWAY	10/2356	50/18183	0.105362	0.22167	Metabolism	Amino acid metabolism
28	map04910	Insulin signaling pathway	KEGG PATHWAY	28/2356	171/18183	0.112874	0.234431	Organismal Systems	Endocrine system
37	map04066	HIF-1 signaling pathway	KEGG PATHWAY	37/2356	235/18183	0.119945	0.24753	Environmental Information Processing	Signal transduction
19	map01522	Endocrine resistance	KEGG PATHWAY	19/2356	111/18183	0.123411	0.25307	Human Diseases	Drug resistance: antineoplastic
53	map04015	Rap1 signaling pathway	KEGG PATHWAY	53/2356	352/18183	0.135436	0.275983	Environmental Information Processing	Signal transduction
39	map05135	Yersinia infection	KEGG PATHWAY	39/2356	253/18183	0.141089	0.283931	Human Diseases	Infectious disease: bacterial
15	map04978	Mineral absorption	KEGG PATHWAY	15/2356	86/18183	0.140748	0.285014	Organismal Systems	Digestive system
7	map04392	Hippo signaling pathway - multiple species	KEGG PATHWAY	7/2356	34/18183	0.142593	0.285186	Environmental Information Processing	Signal transduction
55	map04014	Ras signaling pathway	KEGG PATHWAY	55/2356	370/18183	0.152593	0.303313	Environmental Information Processing	Signal transduction
25	map00230	Purine metabolism	KEGG PATHWAY	25/2356	157/18183	0.160138	0.31637	Metabolism	Nucleotide metabolism
12	map00270	Cysteine and methionine metabolism	KEGG PATHWAY	12/2356	68/18183	0.164096	0.316471	Metabolism	Amino acid metabolism
9	map04975	Fat digestion and absorption	KEGG PATHWAY	9/2356	48/18183	0.161797	0.31771	Organismal Systems	Digestive system
9	map04614	Renin-angiotensin system	KEGG PATHWAY	9/2356	48/18183	0.161797	0.31771	Organismal Systems	Endocrine system
9	map00565	Ether lipid metabolism	KEGG PATHWAY	9/2356	48/18183	0.161797	0.31771	Metabolism	Lipid metabolism
35	map04640	Hematopoietic cell lineage	KEGG PATHWAY	35/2356	229/18183	0.16883	0.319888	Organismal Systems	Immune system
76	map05169	Epstein-Barr virus infection	KEGG PATHWAY	76/2356	527/18183	0.170652	0.321461	Human Diseases	Infectious disease: viral
5	map00670	One carbon pool by folate	KEGG PATHWAY	5/2356	23/18183	0.168802	0.323621	Metabolism	Metabolism of cofactors and vitamins
5	map00220	Arginine biosynthesis	KEGG PATHWAY	5/2356	23/18183	0.168802	0.323621	Metabolism	Amino acid metabolism
46	map04514	Cell adhesion molecules (CAMs)	KEGG PATHWAY	46/2356	309/18183	0.174552	0.326906	Environmental Information Processing	Signaling molecules and interaction
12	map05217	Basal cell carcinoma	KEGG PATHWAY	12/2356	69/18183	0.176701	0.329029	Human Diseases	Cancer: specific types
13	map04929	GnRH secretion	KEGG PATHWAY	13/2356	76/18183	0.179593	0.332504	Organismal Systems	Endocrine system
37	map05146	Amoebiasis	KEGG PATHWAY	37/2356	246/18183	0.186851	0.340111	Human Diseases	Infectious disease: parasitic
6	map00601	Glycosphingolipid biosynthesis - lacto and neolacto series	KEGG PATHWAY	6/2356	30/18183	0.184991	0.340552	Metabolism	Glycan biosynthesis and metabolism
19	map04713	Circadian entrainment	KEGG PATHWAY	19/2356	118/18183	0.186404	0.341214	Organismal Systems	Environmental adaptation
28	map04310	Wnt signaling pathway	KEGG PATHWAY	28/2356	182/18183	0.190455	0.342818	Environmental Information Processing	Signal transduction
12	map00760	Nicotinate and nicotinamide metabolism	KEGG PATHWAY	12/2356	70/18183	0.189756	0.343469	Metabolism	Metabolism of cofactors and vitamins
37	map04650	Natural killer cell mediated cytotoxicity	KEGG PATHWAY	37/2356	247/18183	0.19378	0.344971	Organismal Systems	Immune system
25	map04270	Vascular smooth muscle contraction	KEGG PATHWAY	25/2356	161/18183	0.193278	0.345978	Organismal Systems	Circulatory system
7	map00062	Fatty acid elongation	KEGG PATHWAY	7/2356	37/18183	0.195905	0.346849	Metabolism	Lipid metabolism
11	map00240	Pyrimidine metabolism	KEGG PATHWAY	11/2356	64/18183	0.200739	0.353475	Metabolism	Nucleotide metabolism
24	map00010	Glycolysis / Gluconeogenesis	KEGG PATHWAY	24/2356	155/18183	0.203108	0.355714	Metabolism	Carbohydrate metabolism
18	map05231	Choline metabolism in cancer	KEGG PATHWAY	18/2356	113/18183	0.207284	0.359145	Human Diseases	Cancer: overview
14	map04137	Mitophagy - animal	KEGG PATHWAY	14/2356	85/18183	0.206216	0.359216	Cellular Processes	Transport and catabolism
14	map00310	Lysine degradation	KEGG PATHWAY	14/2356	86/18183	0.218946	0.369472	Metabolism	Amino acid metabolism
5	map04964	Proximal tubule bicarbonate reclamation	KEGG PATHWAY	5/2356	25/18183	0.216154	0.37055	Organismal Systems	Excretory system
11	map04370	VEGF signaling pathway	KEGG PATHWAY	11/2356	65/18183	0.215321	0.371085	Environmental Information Processing	Signal transduction
17	map01521	EGFR tyrosine kinase inhibitor resistance	KEGG PATHWAY	17/2356	107/18183	0.218812	0.371179	Human Diseases	Drug resistance: antineoplastic
39	map04810	Regulation of actin cytoskeleton	KEGG PATHWAY	39/2356	265/18183	0.218752	0.37303	Cellular Processes	Cell motility
4	map00910	Nitrogen metabolism	KEGG PATHWAY	4/2356	19/18183	0.225621	0.378762	Metabolism	Energy metabolism
79	map04151	PI3K-Akt signaling pathway	KEGG PATHWAY	79/2356	561/18183	0.227025	0.379156	Environmental Information Processing	Signal transduction
24	map04142	Lysosome	KEGG PATHWAY	24/2356	159/18183	0.241146	0.400674	Cellular Processes	Transport and catabolism
12	map05014	Amyotrophic lateral sclerosis (ALS)	KEGG PATHWAY	12/2356	74/18183	0.246037	0.406715	Human Diseases	Neurodegenerative disease
20	map04724	Glutamatergic synapse	KEGG PATHWAY	20/2356	131/18183	0.24903	0.409572	Organismal Systems	Nervous system
4	map00770	Pantothenate and CoA biosynthesis	KEGG PATHWAY	4/2356	20/18183	0.255285	0.417739	Metabolism	Metabolism of cofactors and vitamins
12	map00561	Glycerolipid metabolism	KEGG PATHWAY	12/2356	75/18183	0.260999	0.418632	Metabolism	Lipid metabolism
21	map04110	Cell cycle	KEGG PATHWAY	21/2356	139/18183	0.257948	0.419975	Cellular Processes	Cell growth and death
9	map05030	Cocaine addiction	KEGG PATHWAY	9/2356	54/18183	0.26067	0.420185	Human Diseases	Substance dependence
56	map04145	Phagosome	KEGG PATHWAY	56/2356	396/18183	0.259625	0.420592	Cellular Processes	Transport and catabolism
17	map04914	Progesterone-mediated oocyte maturation	KEGG PATHWAY	17/2356	111/18183	0.26686	0.425925	Organismal Systems	Endocrine system
3	map00533	Glycosaminoglycan biosynthesis - keratan sulfate	KEGG PATHWAY	3/2356	14/18183	0.269033	0.427288	Metabolism	Glycan biosynthesis and metabolism
10	map00280	Valine, leucine and isoleucine degradation	KEGG PATHWAY	10/2356	62/18183	0.278435	0.440063	Metabolism	Amino acid metabolism
5	map00563	Glycosylphosphatidylinositol (GPI)-anchor biosynthesis	KEGG PATHWAY	5/2356	28/18183	0.293379	0.461431	Metabolism	Glycan biosynthesis and metabolism
15	map05211	Renal cell carcinoma	KEGG PATHWAY	15/2356	100/18183	0.312369	0.488926	Human Diseases	Cancer: specific types
6	map00860	Porphyrin and chlorophyll metabolism	KEGG PATHWAY	6/2356	36/18183	0.320847	0.499781	Metabolism	Metabolism of cofactors and vitamins
14	map03008	Ribosome biogenesis in eukaryotes	KEGG PATHWAY	14/2356	94/18183	0.330809	0.512833	Genetic Information Processing	Translation
5	map00900	Terpenoid backbone biosynthesis	KEGG PATHWAY	5/2356	30/18183	0.347181	0.518371	Metabolism	Metabolism of terpenoids and polyketides
14	map05100	Bacterial invasion of epithelial cells	KEGG PATHWAY	14/2356	95/18183	0.345715	0.518572	Human Diseases	Infectious disease: bacterial
16	map04540	Gap junction	KEGG PATHWAY	16/2356	109/18183	0.336123	0.518589	Cellular Processes	Cellular community - eukaryotes
12	map04216	Ferroptosis	KEGG PATHWAY	12/2356	80/18183	0.339743	0.51923	Cellular Processes	Cell growth and death
8	map04340	Hedgehog signaling pathway	KEGG PATHWAY	8/2356	51/18183	0.338605	0.519943	Environmental Information Processing	Signal transduction
29	map04140	Autophagy - animal	KEGG PATHWAY	29/2356	206/18183	0.34505	0.519982	Cellular Processes	Transport and catabolism
16	map00564	Glycerophospholipid metabolism	KEGG PATHWAY	16/2356	110/18183	0.350017	0.520209	Metabolism	Lipid metabolism
7	map04215	Apoptosis - multiple species	KEGG PATHWAY	7/2356	44/18183	0.342036	0.52028	Cellular Processes	Cell growth and death
6	map00030	Pentose phosphate pathway	KEGG PATHWAY	6/2356	37/18183	0.34503	0.522381	Metabolism	Carbohydrate metabolism
12	map04924	Renin secretion	KEGG PATHWAY	12/2356	81/18183	0.356067	0.526783	Organismal Systems	Endocrine system
17	map04916	Melanogenesis	KEGG PATHWAY	17/2356	118/18183	0.358486	0.527952	Organismal Systems	Endocrine system
11	map04961	Endocrine and other factor-regulated calcium reabsorption	KEGG PATHWAY	11/2356	74/18183	0.361578	0.530096	Organismal Systems	Excretory system
7	map00514	Other types of O-glycan biosynthesis	KEGG PATHWAY	7/2356	45/18183	0.364251	0.53161	Metabolism	Glycan biosynthesis and metabolism
30	map04662	B cell receptor signaling pathway	KEGG PATHWAY	30/2356	216/18183	0.370556	0.538387	Organismal Systems	Immune system
3	map00120	Primary bile acid biosynthesis	KEGG PATHWAY	3/2356	17/18183	0.381534	0.544569	Metabolism	Lipid metabolism
4	map00515	Mannose type O-glycan biosynthesis	KEGG PATHWAY	4/2356	24/18183	0.378747	0.545395	Metabolism	Glycan biosynthesis and metabolism
4	map00531	Glycosaminoglycan degradation	KEGG PATHWAY	4/2356	24/18183	0.378747	0.545395	Metabolism	Glycan biosynthesis and metabolism
2	map00400	Phenylalanine, tyrosine and tryptophan biosynthesis	KEGG PATHWAY	2/2356	10/18183	0.378741	0.547822	Metabolism	Amino acid metabolism
28	map04664	Fc epsilon RI signaling pathway	KEGG PATHWAY	28/2356	203/18183	0.391573	0.556447	Organismal Systems	Immune system
8	map00970	Aminoacyl-tRNA biosynthesis	KEGG PATHWAY	8/2356	55/18183	0.421235	0.595983	Genetic Information Processing	Translation
5	map04710	Circadian rhythm	KEGG PATHWAY	5/2356	33/18183	0.428463	0.603574	Organismal Systems	Environmental adaptation
26	map04921	Oxytocin signaling pathway	KEGG PATHWAY	26/2356	192/18183	0.436416	0.612116	Organismal Systems	Endocrine system
8	map00650	Butanoate metabolism	KEGG PATHWAY	8/2356	56/18183	0.441902	0.617139	Metabolism	Carbohydrate metabolism
14	map05032	Morphine addiction	KEGG PATHWAY	14/2356	103/18183	0.467542	0.647366	Human Diseases	Substance dependence
11	map05031	Amphetamine addiction	KEGG PATHWAY	11/2356	80/18183	0.465757	0.647662	Human Diseases	Substance dependence
34	map04612	Antigen processing and presentation	KEGG PATHWAY	34/2356	257/18183	0.476115	0.648157	Organismal Systems	Immune system
59	map05202	Transcriptional misregulation in cancer	KEGG PATHWAY	59/2356	449/18183	0.475061	0.64945	Human Diseases	Cancer: overview
27	map05235	PD-L1 expression and PD-1 checkpoint pathway in cancer	KEGG PATHWAY	27/2356	203/18183	0.473367	0.649877	Human Diseases	Cancer: overview
2	map00430	Taurine and hypotaurine metabolism	KEGG PATHWAY	2/2356	12/18183	0.47303	0.652178	Metabolism	Metabolism of other amino acids
5	map00020	Citrate cycle (TCA cycle)	KEGG PATHWAY	5/2356	35/18183	0.481582	0.652856	Metabolism	Carbohydrate metabolism
31	map04666	Fc gamma R-mediated phagocytosis	KEGG PATHWAY	31/2356	236/18183	0.496735	0.670592	Organismal Systems	Immune system
2	map00750	Vitamin B6 metabolism	KEGG PATHWAY	2/2356	13/18183	0.516826	0.69482	Metabolism	Metabolism of cofactors and vitamins
22	map05321	Inflammatory bowel disease (IBD)	KEGG PATHWAY	22/2356	169/18183	0.525337	0.70045	Human Diseases	Immune disease
13	map04971	Gastric acid secretion	KEGG PATHWAY	13/2356	99/18183	0.524481	0.702198	Organismal Systems	Digestive system
4	map00512	Mucin type O-glycan biosynthesis	KEGG PATHWAY	4/2356	30/18183	0.556734	0.73927	Metabolism	Glycan biosynthesis and metabolism
1	map00232	Caffeine metabolism	KEGG PATHWAY	1/2356	6/18183	0.565144	0.747375	Metabolism	Biosynthesis of other secondary metabolites
6	map04136	Autophagy - other	KEGG PATHWAY	6/2356	47/18183	0.58092	0.765114	Cellular Processes	Transport and catabolism
26	map04940	Type I diabetes mellitus	KEGG PATHWAY	26/2356	207/18183	0.59926	0.782904	Human Diseases	Endocrine and metabolic disease
24	map05332	Graft-versus-host disease	KEGG PATHWAY	24/2356	191/18183	0.597028	0.783146	Human Diseases	Immune disease
31	map04510	Focal adhesion	KEGG PATHWAY	31/2356	247/18183	0.604726	0.786873	Cellular Processes	Cellular community - eukaryotes
28	map04659	Th17 cell differentiation	KEGG PATHWAY	28/2356	224/18183	0.61136	0.792323	Organismal Systems	Immune system
1	map00440	Phosphonate and phosphinate metabolism	KEGG PATHWAY	1/2356	7/18183	0.621508	0.799082	Metabolism	Metabolism of other amino acids
7	map00510	N-Glycan biosynthesis	KEGG PATHWAY	7/2356	57/18183	0.619895	0.800183	Metabolism	Glycan biosynthesis and metabolism
10	map04730	Long-term depression	KEGG PATHWAY	10/2356	83/18183	0.646652	0.828123	Organismal Systems	Nervous system
25	map04932	Non-alcoholic fatty liver disease (NAFLD)	KEGG PATHWAY	25/2356	205/18183	0.659214	0.840887	Human Diseases	Endocrine and metabolic disease
2	map00604	Glycosphingolipid biosynthesis - ganglio series	KEGG PATHWAY	2/2356	17/18183	0.666464	0.846801	Metabolism	Glycan biosynthesis and metabolism
41	map04064	NF-kappa B signaling pathway	KEGG PATHWAY	41/2356	338/18183	0.70011	0.886076	Environmental Information Processing	Signal transduction
4	map03020	RNA polymerase	KEGG PATHWAY	4/2356	36/18183	0.703383	0.886755	Genetic Information Processing	Transcription
49	map05170	Human immunodeficiency virus 1 infection	KEGG PATHWAY	49/2356	404/18183	0.713749	0.892875	Human Diseases	Infectious disease: viral
1	map04122	Sulfur relay system	KEGG PATHWAY	1/2356	9/18183	0.713272	0.895737	Genetic Information Processing	Folding, sorting and degradation
5	map03030	DNA replication	KEGG PATHWAY	5/2356	46/18183	0.728371	0.907662	Genetic Information Processing	Replication and repair
22	map04150	mTOR signaling pathway	KEGG PATHWAY	22/2356	189/18183	0.737388	0.915378	Environmental Information Processing	Signal transduction
28	map03013	RNA transport	KEGG PATHWAY	28/2356	240/18183	0.75297	0.917151	Genetic Information Processing	Translation
13	map04974	Protein digestion and absorption	KEGG PATHWAY	13/2356	115/18183	0.741964	0.917543	Organismal Systems	Digestive system
5	map00790	Folate biosynthesis	KEGG PATHWAY	5/2356	47/18183	0.745925	0.918934	Metabolism	Metabolism of cofactors and vitamins
2	map00730	Thiamine metabolism	KEGG PATHWAY	2/2356	20/18183	0.752285	0.919775	Metabolism	Metabolism of cofactors and vitamins
6	map03460	Fanconi anemia pathway	KEGG PATHWAY	6/2356	56/18183	0.749695	0.92008	Genetic Information Processing	Replication and repair
11	map04727	GABAergic synapse	KEGG PATHWAY	11/2356	101/18183	0.774433	0.939761	Organismal Systems	Nervous system
12	map04512	ECM-receptor interaction	KEGG PATHWAY	12/2356	110/18183	0.779495	0.942375	Environmental Information Processing	Signaling molecules and interaction
10	map05412	Arrhythmogenic right ventricular cardiomyopathy (ARVC)	KEGG PATHWAY	10/2356	94/18183	0.791981	0.95391	Human Diseases	Cardiovascular disease
2	map00532	Glycosaminoglycan biosynthesis - chondroitin sulfate / dermatan sulfate	KEGG PATHWAY	2/2356	23/18183	0.818356	0.982028	Metabolism	Glycan biosynthesis and metabolism
11	map05410	Hypertrophic cardiomyopathy (HCM)	KEGG PATHWAY	11/2356	107/18183	0.83416	0.997299	Human Diseases	Cardiovascular disease
7	map03022	Basal transcription factors	KEGG PATHWAY	7/2356	72/18183	0.840574	0.997604	Genetic Information Processing	Transcription
8	map04721	Synaptic vesicle cycle	KEGG PATHWAY	8/2356	85/18183	0.875704	0.999043	Organismal Systems	Nervous system
4	map00513	Various types of N-glycan biosynthesis	KEGG PATHWAY	4/2356	44/18183	0.839339	0.999801	Metabolism	Glycan biosynthesis and metabolism
8	map04720	Long-term potentiation	KEGG PATHWAY	8/2356	82/18183	0.849686	1	Organismal Systems	Nervous system
24	map04660	T cell receptor signaling pathway	KEGG PATHWAY	24/2356	221/18183	0.850294	1	Organismal Systems	Immune system
4	map03440	Homologous recombination	KEGG PATHWAY	4/2356	45/18183	0.851962	1	Genetic Information Processing	Replication and repair
5	map04962	Vasopressin-regulated water reabsorption	KEGG PATHWAY	5/2356	55/18183	0.856923	1	Organismal Systems	Excretory system
2	map00534	Glycosaminoglycan biosynthesis - heparan sulfate / heparin	KEGG PATHWAY	2/2356	26/18183	0.868172	1	Metabolism	Glycan biosynthesis and metabolism
21	map04658	Th1 and Th2 cell differentiation	KEGG PATHWAY	21/2356	199/18183	0.870779	1	Organismal Systems	Immune system
32	map04072	Phospholipase D signaling pathway	KEGG PATHWAY	32/2356	293/18183	0.873055	1	Environmental Information Processing	Signal transduction
3	map04130	SNARE interactions in vesicular transport	KEGG PATHWAY	3/2356	37/18183	0.874998	1	Genetic Information Processing	Folding, sorting and degradation
1	map00603	Glycosphingolipid biosynthesis - globo and isoglobo series	KEGG PATHWAY	1/2356	15/18183	0.87537	1	Metabolism	Glycan biosynthesis and metabolism
1	map00740	Riboflavin metabolism	KEGG PATHWAY	1/2356	15/18183	0.87537	1	Metabolism	Metabolism of cofactors and vitamins
25	map04120	Ubiquitin mediated proteolysis	KEGG PATHWAY	25/2356	237/18183	0.889082	1	Genetic Information Processing	Folding, sorting and degradation
2	map04966	Collecting duct acid secretion	KEGG PATHWAY	2/2356	29/18183	0.905137	1	Organismal Systems	Excretory system
2	map04744	Phototransduction	KEGG PATHWAY	2/2356	30/18183	0.915131	1	Organismal Systems	Sensory system
4	map00600	Sphingolipid metabolism	KEGG PATHWAY	4/2356	53/18183	0.925661	1	Metabolism	Lipid metabolism
16	map05143	African trypanosomiasis	KEGG PATHWAY	16/2356	170/18183	0.938174	1	Human Diseases	Infectious disease: parasitic
35	map05323	Rheumatoid arthritis	KEGG PATHWAY	35/2356	341/18183	0.946221	1	Human Diseases	Immune disease
35	map05150	Staphylococcus aureus infection	KEGG PATHWAY	35/2356	344/18183	0.95248	1	Human Diseases	Infectious disease: bacterial
17	map04723	Retrograde endocannabinoid signaling	KEGG PATHWAY	17/2356	188/18183	0.962307	1	Organismal Systems	Nervous system
14	map05144	Malaria	KEGG PATHWAY	14/2356	160/18183	0.962312	1	Human Diseases	Infectious disease: parasitic
4	map04330	Notch signaling pathway	KEGG PATHWAY	4/2356	61/18183	0.964533	1	Environmental Information Processing	Signal transduction
2	map05033	Nicotine addiction	KEGG PATHWAY	2/2356	43/18183	0.981138	1	Human Diseases	Substance dependence
3	map03420	Nucleotide excision repair	KEGG PATHWAY	3/2356	56/18183	0.981796	1	Genetic Information Processing	Replication and repair
37	map04080	Neuroactive ligand-receptor interaction	KEGG PATHWAY	37/2356	389/18183	0.985934	1	Environmental Information Processing	Signaling molecules and interaction
34	map05416	Viral myocarditis	KEGG PATHWAY	34/2356	362/18183	0.985946	1	Human Diseases	Cardiovascular disease
9	map03015	mRNA surveillance pathway	KEGG PATHWAY	9/2356	126/18183	0.987052	1	Genetic Information Processing	Translation
16	map05340	Primary immunodeficiency	KEGG PATHWAY	16/2356	196/18183	0.987086	1	Human Diseases	Immune disease
11	map04114	Oocyte meiosis	KEGG PATHWAY	11/2356	148/18183	0.988421	1	Cellular Processes	Cell growth and death
43	map04020	Calcium signaling pathway	KEGG PATHWAY	43/2356	447/18183	0.988485	1	Environmental Information Processing	Signal transduction
7	map04260	Cardiac muscle contraction	KEGG PATHWAY	7/2356	107/18183	0.98922	1	Organismal Systems	Circulatory system
47	map05010	Alzheimer disease	KEGG PATHWAY	47/2356	490/18183	0.991741	1	Human Diseases	Neurodegenerative disease
1	map03060	Protein export	KEGG PATHWAY	1/2356	37/18183	0.994142	1	Genetic Information Processing	Folding, sorting and degradation
3	map03410	Base excision repair	KEGG PATHWAY	3/2356	68/18183	0.995142	1	Genetic Information Processing	Replication and repair
27	map05330	Allograft rejection	KEGG PATHWAY	27/2356	320/18183	0.995886	1	Human Diseases	Immune disease
7	map03018	RNA degradation	KEGG PATHWAY	7/2356	121/18183	0.996928	1	Genetic Information Processing	Folding, sorting and degradation
3	map05110	Vibrio cholerae infection	KEGG PATHWAY	3/2356	76/18183	0.998046	1	Human Diseases	Infectious disease: bacterial
2	map03050	Proteasome	KEGG PATHWAY	2/2356	63/18183	0.998364	1	Genetic Information Processing	Folding, sorting and degradation
17	map05414	Dilated cardiomyopathy (DCM)	KEGG PATHWAY	17/2356	239/18183	0.998711	1	Human Diseases	Cardiovascular disease
26	map05320	Autoimmune thyroid disease	KEGG PATHWAY	26/2356	331/18183	0.998857	1	Human Diseases	Immune disease
17	map05034	Alcoholism	KEGG PATHWAY	17/2356	246/18183	0.999237	1	Human Diseases	Substance dependence
32	map05322	Systemic lupus erythematosus	KEGG PATHWAY	32/2356	406/18183	0.999597	1	Human Diseases	Immune disease
29	map05016	Huntington disease	KEGG PATHWAY	29/2356	378/18183	0.999635	1	Human Diseases	Neurodegenerative disease
3	map04742	Taste transduction	KEGG PATHWAY	3/2356	91/18183	0.999663	1	Organismal Systems	Sensory system
17	map05310	Asthma	KEGG PATHWAY	17/2356	263/18183	0.999797	1	Human Diseases	Immune disease
18	map04672	Intestinal immune network for IgA production	KEGG PATHWAY	18/2356	276/18183	0.999831	1	Organismal Systems	Immune system
15	map03040	Spliceosome	KEGG PATHWAY	15/2356	257/18183	0.999946	1	Genetic Information Processing	Transcription
20	map04714	Thermogenesis	KEGG PATHWAY	20/2356	335/18183	0.999992	1	Organismal Systems	Environmental adaptation
9	map05012	Parkinson disease	KEGG PATHWAY	9/2356	224/18183	0.999999	1	Human Diseases	Neurodegenerative disease
9	map04740	Olfactory transduction	KEGG PATHWAY	9/2356	1536/18183	1	1	Organismal Systems	Sensory system
7	map03010	Ribosome	KEGG PATHWAY	7/2356	766/18183	1	1	Genetic Information Processing	Translation
2	map00190	Oxidative phosphorylation	KEGG PATHWAY	2/2356	202/18183	1	1	Metabolism	Energy metabolism
