# Supplementary material for: S-amlodipine induces liver inflammation and dysfunction through the alteration of intestinal microbiome in a rat model
Source: Gut Microbes. 2024 Feb 24;16(1):2316923. doi: 10.1080/19490976.2024.2316923 (PMC10896145; doi:10.1080/19490976.2024.2316923)
Supplement: Supplementary file 2.xls [file KGMI_A_2316923_SM4671.xls]

gene_id	gene_name	description	length	Con_count	Laml_count	Con_tpm	Laml_tpm	fc	log2fc	pvalue	padjust	significant	regulate	nr	go	KO_id	KO_name	paths	cog	cog_description	pfam	swissprot	entrez
ENSRNOG00000038128	Defb33	defensin beta 33 [Source:RGD Symbol;Acc:1562959]	319	0.0	0.0	0.0	0.0	1.0	0.0	1.0	1.0	no test	no test	XP_006253437.1(PREDICTED: beta-defensin 33 isoform X1 [Rattus norvegicus])	GO:0042056(molecular_function:chemoattractant activity); GO:0005615(cellular_component:extracellular space); GO:0042742(biological_process:defense response to bacterium); GO:0006952(biological_process:defense response); GO:0005576(cellular_component:extracellular region); GO:0031731(molecular_function:CCR6 chemokine receptor binding); GO:0060326(biological_process:cell chemotaxis); GO:0050918(bio…				ENOG41117IT(O:Posttranslational modification, protein turnover, chaperones)	ENOG41117IT(defense response to bacterium)		sp|Q32ZG1|DFB33_RAT(Beta-defensin 33 OS=Rattus norvegicus OX=10116 GN=Defb33 PE=3 SV=1)	641647.0
ENSRNOG00000038126	Defb3	beta-defensin 3 [Source:RGD Symbol;Acc:1589572]	192	0.0	0.0	0.0	0.0	1.0	0.0	1.0	1.0	no test	no test	NP_001032637.1(beta-defensin 3 precursor [Rattus norvegicus])	GO:0042056(molecular_function:chemoattractant activity); GO:0005615(cellular_component:extracellular space); GO:0042742(biological_process:defense response to bacterium); GO:0006952(biological_process:defense response); GO:0050830(biological_process:defense response to Gram-positive bacterium); GO:0005576(cellular_component:extracellular region); GO:0031731(molecular_function:CCR6 chemokine recep…	K21100	DEFB4	map04621(NOD-like receptor signaling pathway); map05150(Staphylococcus aureus infection); map04657(IL-17 signaling pathway)	ENOG411147G(U:Intracellular trafficking, secretion, and vesicular transport)	ENOG411147G(defensin beta)	PF00711.19(Defensin_beta:Beta defensin)	sp|Q32ZI4|DEFB3_RAT(Beta-defensin 3 OS=Rattus norvegicus OX=10116 GN=Defb3 PE=3 SV=1)	641623.0
ENSRNOG00000021026	Zfp687	zinc finger protein 687 [Source:RGD Symbol;Acc:2323182]	3919	165.0	155.0	1.88	1.6	0.783990801786	-0.351091366944	0.0292143326122	0.0520431744487	no	down	XP_006224276.1(PREDICTED: LOW QUALITY PROTEIN: zinc finger protein 687 isoform X1 [Rattus norvegicus])	GO:0005634(cellular_component:nucleus); GO:0005654(cellular_component:nucleoplasm); GO:0003676(molecular_function:nucleic acid binding); GO:0003677(molecular_function:DNA binding); GO:0046872(molecular_function:metal ion binding); GO:0005829(cellular_component:cytosol)				COG5048(I:Lipid transport and metabolism)	COG5048(phosphatidylinositol 4-kinase)	PF16622.5(zf-C2H2_11:zinc-finger C2H2-type); PF13894.6(zf-C2H2_4:C2H2-type zinc finger); PF00096.26(zf-C2H2:Zinc finger, C2H2 type)	sp|Q9D2D7|ZN687_MOUSE(Zinc finger protein 687 OS=Mus musculus OX=10090 GN=Znf687 PE=1 SV=1)	100363361.0
ENSRNOG00000021035	Rpl18	ribosomal protein L18 [Source:RGD Symbol;Acc:621182]	613	2041.0	2425.0	248.6	246.92	0.991589573626	-0.0121849930437	0.777728035629	0.91741325902	no	down	XP_006229223.1(PREDICTED: 60S ribosomal protein L18 isoform X1 [Rattus norvegicus])	GO:0005791(cellular_component:rough endoplasmic reticulum); GO:0005783(cellular_component:endoplasmic reticulum); GO:0005730(cellular_component:nucleolus); GO:0097421(biological_process:liver regeneration); GO:0005829(cellular_component:cytosol); GO:0022625(cellular_component:cytosolic large ribosomal subunit); GO:0003735(molecular_function:structural constituent of ribosome); GO:0045202(cellular…	K02883	RP-L18e, RPL18	map03010(Ribosome)	COG1727(J:Translation, ribosomal structure and biogenesis)	COG1727(Ribosomal protein)	PF17135.4(Ribosomal_L18:Ribosomal protein 60S L18 and 50S L18e)	sp|P12001|RL18_RAT(60S ribosomal protein L18 OS=Rattus norvegicus OX=10116 GN=Rpl18 PE=1 SV=2)	81766.0
ENSRNOG00000038130	Defb51	defensin beta 51 [Source:RGD Symbol;Acc:1564782]	623	0.0	0.0	0.0	0.0	1.0	0.0	1.0	1.0	no test	no test	NP_001032636.1(beta-defensin 51 precursor [Rattus norvegicus])	GO:0006952(biological_process:defense response); GO:0005615(cellular_component:extracellular space)				ENOG411134P(S:Function unknown)	ENOG411134P(-)			641620.0
ENSRNOG00000021031	Grn	granulin precursor [Source:RGD Symbol;Acc:61983]	2335	2367.0	8035.0	64.61	200.06	2.83302780228	1.50234475986	0.0	0.0	yes	up	NP_058809.2(progranulin isoform a precursor [Rattus norvegicus])	GO:0060179(biological_process:male mating behavior); GO:0005770(cellular_component:late endosome); GO:0005783(cellular_component:endoplasmic reticulum); GO:0060266(biological_process:negative regulation of respiratory burst involved in inflammatory response); GO:0045824(biological_process:negative regulation of innate immune response); GO:0050821(biological_process:protein stabilization); GO:1902…	K23879	GRN		ENOG410XR6S(S:Function unknown)	ENOG410XR6S(Granulin)	PF00396.18(Granulin:Granulin)	sp|P23785|GRN_RAT(Progranulin OS=Rattus norvegicus OX=10116 GN=Grn PE=1 SV=3)	29143.0
ENSRNOG00000007839	Slc16a7	solute carrier family 16 member 7 [Source:RGD Symbol;Acc:3691]	2289	1227.0	785.0	15.6	10.26	0.533934898132	-0.905264247857	4.24112646605e-44	4.38214192177e-43	no	down	NP_058998.2(monocarboxylate transporter 2 [Rattus norvegicus])	GO:0005737(cellular_component:cytoplasm); GO:1901475(biological_process:pyruvate transmembrane transport); GO:0015718(biological_process:monocarboxylic acid transport); GO:0015129(molecular_function:lactate transmembrane transporter activity); GO:0015293(molecular_function:symporter activity); GO:0098688(cellular_component:parallel fiber to Purkinje cell synapse); GO:0008028(molecular_function:mo…	K08184	SLC16A7		COG0477(U:Intracellular trafficking, secretion, and vesicular transport); ENOG4111F0K(G:Carbohydrate transport and metabolism)	COG0477(Receptor); ENOG4111F0K(solute carrier family 16, member 7 (monocarboxylic acid transporter 2))	PF07690.16(MFS_1:Major Facilitator Superfamily); PF00083.24(Sugar_tr:Sugar (and other) transporter)	sp|Q63344|MOT2_RAT(Monocarboxylate transporter 2 OS=Rattus norvegicus OX=10116 GN=Slc16a7 PE=1 SV=1)	29735.0
ENSRNOG00000061751	Defa10	defensin alpha 10 [Source:RGD Symbol;Acc:1587187]	273	0.0	0.0	0.0	0.0	1.0	0.0	1.0	1.0	no test	no test	NP_001028246.1(alpha-defensin 10 precursor [Rattus norvegicus])	GO:0005737(cellular_component:cytoplasm); GO:0050832(biological_process:defense response to fungus); GO:0071222(biological_process:cellular response to lipopolysaccharide); GO:0005615(cellular_component:extracellular space); GO:0019731(biological_process:antibacterial humoral response); GO:0042493(biological_process:response to drug); GO:0031640(biological_process:killing of cells of other organi…	K05230	DEFA	map04621(NOD-like receptor signaling pathway); map05150(Staphylococcus aureus infection)	ENOG4111A2R(O:Posttranslational modification, protein turnover, chaperones); ENOG41116GP(O:Posttranslational modification, protein turnover, chaperones)	ENOG4111A2R(defensin, alpha); ENOG41116GP(disruption of cells of other organism)	PF00879.18(Defensin_propep:Defensin propeptide); PF00323.19(Defensin_1:Mammalian defensin)	sp|Q62713|DEF3A_RAT(Neutrophil antibiotic peptide NP-3A OS=Rattus norvegicus OX=10116 PE=1 SV=1)	613221.0
ENSRNOG00000021037	Spaca4	sperm acrosome associated 4 [Source:RGD Symbol;Acc:1587464]	674	0.0	0.0	0.0	0.0	1.0	0.0	1.0	1.0	no test	no test	NP_001103093.1(sperm acrosome membrane-associated protein 4 precursor [Rattus norvegicus])	GO:0007155(biological_process:cell adhesion); GO:0005886(cellular_component:plasma membrane); GO:0001669(cellular_component:acrosomal vesicle); GO:0031225(cellular_component:anchored component of membrane)	K19894	SPACA4, SAMP14		ENOG410Z1I7(O:Posttranslational modification, protein turnover, chaperones)	ENOG410Z1I7(Sperm acrosome associated 4)	PF00021.21(UPAR_LY6:u-PAR/Ly-6 domain)	sp|Q80ZQ0|SACA4_MOUSE(Sperm acrosome membrane-associated protein 4 OS=Mus musculus OX=10090 GN=Spaca4 PE=1 SV=1)	691120.0
ENSRNOG00000030354	LOC498152	hypothetical protein LOC498152 [Source:RGD Symbol;Acc:1562250]	798	0.0	0.0	0.0	0.0	1.0	0.0	1.0	1.0	no test	no test	NP_001041388.1(uncharacterized protein LOC498152 [Rattus norvegicus])	GO:0016021(cellular_component:integral component of membrane); GO:0016020(cellular_component:membrane)				ENOG4111IKX(Z:Cytoskeleton)	ENOG4111IKX(Microtubule associated monoxygenase, calponin and LIM domain containing)			498152.0
ENSRNOG00000017645	Mylpf	myosin light chain, phosphorylatable, fast skeletal muscle [Source:RGD Symbol;Acc:3141]	731	1.0	4.0	0.12	0.41	3.33828341406	1.73910644203	0.227078126728	0.326848553128	no	up	VCW76804.1(unnamed protein product, partial [Gulo gulo])	GO:0006936(biological_process:muscle contraction); GO:0007519(biological_process:skeletal muscle tissue development); GO:0008307(molecular_function:structural constituent of muscle); GO:0016459(cellular_component:myosin complex); GO:0005509(molecular_function:calcium ion binding); GO:0006955(biological_process:immune response); GO:0046872(molecular_function:metal ion binding)	K12758	MYLPF	map04670(Leukocyte transendothelial migration); map05131(Shigellosis); map04510(Focal adhesion); map04810(Regulation of actin cytoskeleton)	COG5126(S:Function unknown)	COG5126(CD2 (cytoplasmic tail) binding protein 2)	PF00036.32(EF-hand_1:EF hand); PF13499.6(EF-hand_7:EF-hand domain pair); PF13405.6(EF-hand_6:EF-hand domain); PF13833.6(EF-hand_8:EF-hand domain pair); PF13202.6(EF-hand_5:EF hand)	sp|P04466|MLRS_RAT(Myosin regulatory light chain 2, skeletal muscle isoform OS=Rattus norvegicus OX=10116 GN=Mylpf PE=1 SV=2)	24584.0
ENSRNOG00000029226	Olr313	olfactory receptor 313 [Source:RGD Symbol;Acc:1334099]	936	0.0	0.0	0.0	0.0	1.0	0.0	1.0	1.0	no test	no test	NP_001001040.1(olfactory receptor Olr313 [Rattus norvegicus])	GO:0005549(molecular_function:odorant binding); GO:0004930(molecular_function:G-protein coupled receptor activity); GO:0016020(cellular_component:membrane); GO:0007608(biological_process:sensory perception of smell); GO:0016021(cellular_component:integral component of membrane); GO:0004984(molecular_function:olfactory receptor activity); GO:0050911(biological_process:detection of chemical stimulu…	K04257	OLFR	map04740(Olfactory transduction)	ENOG41120HT(U:Intracellular trafficking, secretion, and vesicular transport); ENOG41119UN(S:Function unknown)	ENOG41120HT(Olfactory receptor); ENOG41119UN(Olfactory receptor)	PF13853.6(7tm_4:Olfactory receptor); PF00001.21(7tm_1:7 transmembrane receptor (rhodopsin family)); PF10320.9(7TM_GPCR_Srsx:Serpentine type 7TM GPCR chemoreceptor Srsx)	sp|Q8NGR1|O13A1_HUMAN(Olfactory receptor 13A1 OS=Homo sapiens OX=9606 GN=OR13A1 PE=2 SV=2)	405926.0
ENSRNOG00000017749	Nkg7	natural killer cell granule protein 7 [Source:RGD Symbol;Acc:621523]	881	27.0	67.0	2.49	5.25	2.07097211798	1.05030813032	0.00076783417929	0.00176562121602	no	up	NP_598224.1(protein NKG7 [Rattus norvegicus])	GO:0016021(cellular_component:integral component of membrane); GO:0016020(cellular_component:membrane); GO:0005575(cellular_component:cellular_component); GO:0008150(biological_process:biological_process); GO:0005886(cellular_component:plasma membrane); GO:0003674(molecular_function:molecular_function)				ENOG41113EP(U:Intracellular trafficking, secretion, and vesicular transport)	ENOG41113EP(natural killer cell group 7 sequence)	PF00822.20(PMP22_Claudin:PMP-22/EMP/MP20/Claudin family); PF13903.6(Claudin_2:PMP-22/EMP/MP20/Claudin tight junction)	sp|Q99PA5|NKG7_MOUSE(Protein NKG7 OS=Mus musculus OX=10090 GN=Nkg7 PE=3 SV=1)	171062.0
ENSRNOG00000018317	Aak1	AP2 associated kinase 1 [Source:RGD Symbol;Acc:1305520]	7976	514.0	334.0	2.77	1.6	0.542308686914	-0.882813814693	1.0881406629e-18	5.95470850782e-18	no	down	NP_001166921.1(AP2-associated protein kinase 1 [Rattus norvegicus])	GO:2000369(biological_process:regulation of clathrin-dependent endocytosis); GO:0019897(cellular_component:extrinsic component of plasma membrane); GO:0006468(biological_process:protein phosphorylation); GO:0006897(biological_process:endocytosis); GO:0004674(molecular_function:protein serine/threonine kinase activity); GO:0005634(cellular_component:nucleus); GO:0043195(cellular_component:terminal…	K08853	AAK		ENOG410Y515(T:Signal transduction mechanisms)	ENOG410Y515(associated kinase)	PF00069.25(Pkinase:Protein kinase domain); PF07714.17(Pkinase_Tyr:Protein tyrosine kinase); PF14531.6(Kinase-like:Kinase-like)	sp|P0C1X8|AAK1_RAT(AP2-associated protein kinase 1 OS=Rattus norvegicus OX=10116 GN=Aak1 PE=1 SV=1)	500244.0
ENSRNOG00000060373	AABR07061400.2		927	0.0	0.0	0.0	0.0	1.0	0.0	1.0	1.0	no test	no test	XP_017458222.1(PREDICTED: vomeronasal type-1 receptor 44-like [Rattus norvegicus])	GO:0016021(cellular_component:integral component of membrane); GO:0007606(biological_process:sensory perception of chemical stimulus); GO:0005550(molecular_function:pheromone binding); GO:0005886(cellular_component:plasma membrane); GO:0019236(biological_process:response to pheromone); GO:0016503(molecular_function:pheromone receptor activity)	K04614	V1R		ENOG4111AMP(U:Intracellular trafficking, secretion, and vesicular transport)	ENOG4111AMP(pheromone receptor implicated in the regulation of social)		sp|Q9EQ47|V1R44_MOUSE(Vomeronasal type-1 receptor 44 OS=Mus musculus OX=10090 GN=Vmn1r44 PE=2 SV=3)
ENSRNOG00000038133	Defa11	defensin alpha 11 [Source:RGD Symbol;Acc:1587186]	315	0.0	2.0	0.0	1.3	1.0	0.0	1.0	1.0	no	no change	NP_001028250.1(neutrophil defensin 4 precursor [Rattus norvegicus])	GO:0005737(cellular_component:cytoplasm); GO:0050832(biological_process:defense response to fungus); GO:0071222(biological_process:cellular response to lipopolysaccharide); GO:0005615(cellular_component:extracellular space); GO:0019731(biological_process:antibacterial humoral response); GO:0031640(biological_process:killing of cells of other organism); GO:0006952(biological_process:defense respon…	K05230	DEFA	map04621(NOD-like receptor signaling pathway); map05150(Staphylococcus aureus infection)	ENOG4111A2R(O:Posttranslational modification, protein turnover, chaperones); ENOG41116GP(O:Posttranslational modification, protein turnover, chaperones)	ENOG4111A2R(defensin, alpha); ENOG41116GP(disruption of cells of other organism)	PF00879.18(Defensin_propep:Defensin propeptide); PF00323.19(Defensin_1:Mammalian defensin)	sp|Q62715|DEF2_RAT(Neutrophil antibiotic peptide NP-2 OS=Rattus norvegicus OX=10116 GN=Defa PE=1 SV=1)	613225.0
ENSRNOG00000030825	Olr533	olfactory receptor 533 [Source:RGD Symbol;Acc:1334282]	936	0.0	0.0	0.0	0.0	1.0	0.0	1.0	1.0	no test	no test	NP_001000673.1(olfactory receptor Olr533 [Rattus norvegicus])	GO:0048148(biological_process:behavioral response to cocaine); GO:0004930(molecular_function:G-protein coupled receptor activity); GO:0016020(cellular_component:membrane); GO:0007608(biological_process:sensory perception of smell); GO:0004935(molecular_function:adrenergic receptor activity); GO:0007195(biological_process:adenylate cyclase-inhibiting dopamine receptor signaling pathway); GO:001602…	K04257	OLFR	map04740(Olfactory transduction)	ENOG4111ADU(S:Function unknown)	ENOG4111ADU(olfactory receptor activity)	PF13853.6(7tm_4:Olfactory receptor); PF00001.21(7tm_1:7 transmembrane receptor (rhodopsin family))	sp|Q60880|OL141_MOUSE(Olfactory receptor 141 OS=Mus musculus OX=10090 GN=Olfr141 PE=3 SV=2)	404876.0
ENSRNOG00000010572	Pus7	pseudouridine synthase 7 [Source:RGD Symbol;Acc:1307054]	2457	210.0	75.0	5.36	1.67	0.298061019112	-1.74632038514	7.38265537562e-22	4.53695221382e-21	yes	down	NP_001164060.1(pseudouridylate synthase 7 homolog [Rattus norvegicus])	GO:0019899(molecular_function:enzyme binding); GO:0008033(biological_process:tRNA processing); GO:0016853(molecular_function:isomerase activity); GO:2000380(biological_process:regulation of mesoderm development); GO:0031119(biological_process:tRNA pseudouridine synthesis); GO:0005634(cellular_component:nucleus); GO:0009982(molecular_function:pseudouridine synthase activity); GO:0009451(biological…	K06176	truD, PUS7		COG0585(S:Function unknown)	COG0585(RAD50 interactor 1)	PF01142.18(TruD:tRNA pseudouridine synthase D (TruD))	sp|Q91VU7|PUS7_MOUSE(Pseudouridylate synthase 7 homolog OS=Mus musculus OX=10090 GN=Pus7 PE=2 SV=2)	296751.0
ENSRNOG00000030888	Rela	RELA proto-oncogene, NF-kB subunit [Source:RGD Symbol;Acc:727889]	2443	1133.0	584.0	29.13	13.12	0.430175973921	-1.21700114491	3.65912675243e-65	5.08043789554e-64	yes	down	NP_954888.1(transcription factor p65 [Rattus norvegicus])	GO:2001237(biological_process:negative regulation of extrinsic apoptotic signaling pathway); GO:0019221(biological_process:cytokine-mediated signaling pathway); GO:1902895(biological_process:positive regulation of pri-miRNA transcription from RNA polymerase II promoter); GO:1902894(biological_process:negative regulation of pri-miRNA transcription from RNA polymerase II promoter); GO:0043200(biolo…	K04735	RELA	map05140(Leishmaniasis); map04137(Mitophagy - animal); map05142(Chagas disease (American trypanosomiasis)); map05165(Human papillomavirus infection); map04657(IL-17 signaling pathway); map05145(Toxoplasmosis); map05146(Amoebiasis); map05215(Prostate cancer); map04014(Ras signaling pathway); map04659(Th17 cell differentiation); map04658(Th1 and Th2 cell differentiation); map04010(MAPK signaling pa…	ENOG410XT64(S:Function unknown)	ENOG410XT64(ribonuclease H2 subunit C)	PF00554.22(RHD_DNA_bind:Rel homology DNA-binding domain); PF16179.5(RHD_dimer:Rel homology dimerisation domain)	sp|Q04207|TF65_MOUSE(Transcription factor p65 OS=Mus musculus OX=10090 GN=Rela PE=1 SV=1)	309165.0
ENSRNOG00000009153	Cidec	cell death-inducing DFFA-like effector c [Source:RGD Symbol;Acc:1562113]	2329	2752.0	940.0	98.48	29.26	0.285064172349	-1.81064136611	1.39494770586e-278	6.09881524911e-277	yes	down	NP_001019504.2(cell death activator CIDE-3 isoform 1 [Rattus norvegicus])	GO:0005634(cellular_component:nucleus); GO:0006915(biological_process:apoptotic process); GO:0005811(cellular_component:lipid particle); GO:0005783(cellular_component:endoplasmic reticulum)				ENOG4111HCT(S:Function unknown)	ENOG4111HCT(Cell death-inducing DFFA-like effector C)	PF02017.15(CIDE-N:CIDE-N domain)	sp|Q5XI33|CIDEC_RAT(Cell death activator CIDE-3 OS=Rattus norvegicus OX=10116 GN=Cidec PE=1 SV=1)	500292.0
ENSRNOG00000009336	Mapk15	mitogen-activated protein kinase 15 [Source:RGD Symbol;Acc:628675]	2319	2.0	1.0	0.07	0.03	0.417285426757	-1.26089355797	0.461467636951	0.601114618371	no	down	XP_006241839.1(PREDICTED: mitogen-activated protein kinase 15 isoform X1 [Rattus norvegicus])	GO:0030336(biological_process:negative regulation of cell migration); GO:0016310(biological_process:phosphorylation); GO:1904491(biological_process:protein localization to ciliary transition zone); GO:0035556(biological_process:intracellular signal transduction); GO:0046777(biological_process:protein autophosphorylation); GO:0005737(cellular_component:cytoplasm); GO:0036064(cellular_component:cil…	K19603	MAPK15	map04657(IL-17 signaling pathway)	ENOG410XNY0(T:Signal transduction mechanisms)	ENOG410XNY0(Mitogen-activated protein kinase)	PF00069.25(Pkinase:Protein kinase domain); PF07714.17(Pkinase_Tyr:Protein tyrosine kinase)	sp|Q9Z2A6|MK15_RAT(Mitogen-activated protein kinase 15 OS=Rattus norvegicus OX=10116 GN=Mapk15 PE=1 SV=2)	286997.0
ENSRNOG00000054965	AABR07065656.6		357	0.0	1.0	0.0	0.44	1.0	0.0	1.0	1.0	no	no change	AAD16234.1(immunoglobulin heavy chain variable region, partial [Rattus norvegicus])	GO:0009897(cellular_component:external side of plasma membrane); GO:0050853(biological_process:B cell receptor signaling pathway); GO:0045087(biological_process:innate immune response); GO:0006910(biological_process:phagocytosis, recognition); GO:0006911(biological_process:phagocytosis, engulfment); GO:0042742(biological_process:defense response to bacterium); GO:0003823(molecular_function:antige…	K06856;sbq;oor	IGH;;	map05140(Leishmaniasis); map05310(Asthma); map04650(Natural killer cell mediated cytotoxicity); map05146(Amoebiasis); map05330(Allograft rejection); map05169(Epstein-Barr virus infection); map05143(African trypanosomiasis); map04072(Phospholipase D signaling pathway); map05130(Pathogenic Escherichia coli infection); map04640(Hematopoietic cell lineage); map05340(Primary immunodeficiency); map0466…	ENOG410YMG4(S:Function unknown); ENOG410YRS8(S:Function unknown); ENOG410YQJV(S:Function unknown)	ENOG410YMG4(immunoglobulin heavy variable); ENOG410YRS8(ig heavy chain V-III region VH26-like); ENOG410YQJV(IGv)	PF07686.17(V-set:Immunoglobulin V-set domain)	sp|P01764|HV323_HUMAN(Immunoglobulin heavy variable 3-23 OS=Homo sapiens OX=9606 GN=IGHV3-23 PE=1 SV=2)
ENSRNOG00000060171	U6	U6 spliceosomal RNA [Source:RFAM;Acc:RF00026]	108	0.0	0.0	0.0	0.0	1.0	0.0	1.0	1.0	no test	no test
ENSRNOG00000059399	AABR07029275.2		128	0.0	0.0	0.0	0.0	1.0	0.0	1.0	1.0	no test	no test
ENSRNOG00000061184	AABR07065364.1		570	0.0	0.0	0.0	0.0	1.0	0.0	1.0	1.0	no test	no test
ENSRNOG00000048417	Obp2b	odorant binding protein 2B [Source:RGD Symbol;Acc:708374]	540	0.0	0.0	0.0	0.0	1.0	0.0	1.0	1.0	no test	no test	EDL82774.1(rCG35608 [Rattus norvegicus])	GO:0036094(molecular_function:small molecule binding); GO:0005576(cellular_component:extracellular region)				ENOG4111AYP(S:Function unknown)	ENOG4111AYP(odorant binding protein 2B)	PF00061.23(Lipocalin:Lipocalin / cytosolic fatty-acid binding protein family)	sp|Q8K1H9|OBP2A_MOUSE(Odorant-binding protein 2a OS=Mus musculus OX=10090 GN=Obp2a PE=2 SV=1)	286933.0
ENSRNOG00000023946	Dmac1	distal membrane arm assembly complex 1 [Source:RGD Symbol;Acc:1309148]	872	87.0	116.0	8.13	9.22	1.11276113802	0.154143941306	0.447981306699	0.58652155948	no	up	NP_001193604.1(transmembrane protein 261 [Rattus norvegicus])	GO:0005743(cellular_component:mitochondrial inner membrane); GO:0016021(cellular_component:integral component of membrane); GO:0016020(cellular_component:membrane); GO:0005747(cellular_component:mitochondrial respiratory chain complex I); GO:0032981(biological_process:mitochondrial respiratory chain complex I assembly)				ENOG410Z29E(S:Function unknown)	ENOG410Z29E(chromosome 9 open reading frame 123)	PF15055.6(DUF4536:Domain of unknown function (DUF4536))	sp|Q9CQ00|DMAC1_MOUSE(Distal membrane-arm assembly complex protein 1 OS=Mus musculus OX=10090 GN=Dmac1 PE=1 SV=1)	298147.0
ENSRNOG00000058445	Gm23034	predicted gene, 23034 [Source:MGI Symbol;Acc:MGI:5452811]	147	0.0	0.0	0.0	0.0	1.0	0.0	1.0	1.0	no test	no test
ENSRNOG00000051487	Kremen1	kringle containing transmembrane protein 1 [Source:RGD Symbol;Acc:620789]	4421	31.0	56.0	0.42	0.66	1.50761186441	0.592265053698	0.060437232726	0.10069197008	no	up	NP_446101.1(kremen protein 1 precursor [Rattus norvegicus])	GO:0090090(biological_process:negative regulation of canonical Wnt signaling pathway); GO:0007517(biological_process:muscle organ development); GO:0006915(biological_process:apoptotic process); GO:0060173(biological_process:limb development); GO:0007399(biological_process:nervous system development); GO:0016021(cellular_component:integral component of membrane); GO:0016020(cellular_component:memb…	K16273;K23091	ZNRF3;KREMEN	map04310(Wnt signaling pathway)	ENOG41112QM(U:Intracellular trafficking, secretion, and vesicular transport)	ENOG41112QM(kringle containing transmembrane protein 1)	PF00051.18(Kringle:Kringle domain); PF01822.19(WSC:WSC domain); PF00431.20(CUB:CUB domain)	sp|Q924S4|KREM1_RAT(Kremen protein 1 OS=Rattus norvegicus OX=10116 GN=Kremen1 PE=2 SV=1)	114107.0
ENSRNOG00000021584	AABR07028349.1		2322	0.0	0.0	0.0	0.0	1.0	0.0	1.0	1.0	no test	no test	NP_001100889.1(SWI/SNF-related matrix-associated actin-dependent regulator of chromatin subfamily A member 5 [Rattus norvegicus])	GO:0042393(molecular_function:histone binding); GO:0000183(biological_process:chromatin silencing at rDNA); GO:0003676(molecular_function:nucleic acid binding); GO:0031010(cellular_component:ISWI-type complex); GO:0006333(biological_process:chromatin assembly or disassembly); GO:0031491(molecular_function:nucleosome binding); GO:0016887(molecular_function:ATPase activity); GO:0003677(molecular_fu…	K11654	SMARCA5, SNF2H, ISWI		COG0553(E:Amino acid transport and metabolism)	COG0553(methionine synthase)	PF00176.23(SNF2_N:SNF2 family N-terminal domain); PF09111.10(SLIDE:SLIDE); PF09110.11(HAND:HAND); PF00271.31(Helicase_C:Helicase conserved C-terminal domain); PF11496.8(HDA2-3:Class II histone deacetylase complex subunits 2 and 3); PF04851.15(ResIII:Type III restriction enzyme, res subunit); PF16203.5(ERCC3_RAD25_C:ERCC3/RAD25/XPB C-terminal helicase)	sp|Q91ZW3|SMCA5_MOUSE(SWI/SNF-related matrix-associated actin-dependent regulator of chromatin subfamily A member 5 OS=Mus musculus OX=10090 GN=Smarca5 PE=1 SV=1)
ENSRNOG00000007445	Asph	aspartate-beta-hydroxylase [Source:RGD Symbol;Acc:1312000]	5536	533.0	900.0	5.53	8.96	1.40921907723	0.494895910485	1.58714282269e-10	6.10316745316e-10	no	up	XP_017458441.1(PREDICTED: aspartyl/asparaginyl beta-hydroxylase isoform X12 [Rattus norvegicus])	GO:0035108(biological_process:limb morphogenesis); GO:0005783(cellular_component:endoplasmic reticulum); GO:1901879(biological_process:regulation of protein depolymerization); GO:0060021(biological_process:palate development); GO:0030176(cellular_component:integral component of endoplasmic reticulum membrane); GO:0003674(molecular_function:molecular_function); GO:0055074(biological_process:calciu…	K00476	ASPH	map04260(Cardiac muscle contraction); map04020(Calcium signaling pathway)	COG3555(O:Posttranslational modification, protein turnover, chaperones)	COG3555(beta-hydroxylase)	PF05279.11(Asp-B-Hydro_N:Aspartyl beta-hydroxylase N-terminal region); PF05118.15(Asp_Arg_Hydrox:Aspartyl/Asparaginyl beta-hydroxylase); PF13432.6(TPR_16:Tetratricopeptide repeat); PF13428.6(TPR_14:Tetratricopeptide repeat); PF14559.6(TPR_19:Tetratricopeptide repeat); PF13174.6(TPR_6:Tetratricopeptide repeat)	sp|Q8BSY0|ASPH_MOUSE(Aspartyl/asparaginyl beta-hydroxylase OS=Mus musculus OX=10090 GN=Asph PE=1 SV=1)	312981.0
ENSRNOG00000062166	AABR07058138.1		472	0.0	0.0	0.0	0.0	1.0	0.0	1.0	1.0	no test	no test	XP_011785304.1(PREDICTED: 60S ribosomal protein L19 isoform X2 [Colobus angolensis palliatus])	GO:0003735(molecular_function:structural constituent of ribosome); GO:0022625(cellular_component:cytosolic large ribosomal subunit); GO:0003723(molecular_function:RNA binding); GO:0006412(biological_process:translation)	K02885	RP-L19e, RPL19	map03010(Ribosome)	COG2147(K:Transcription)	COG2147(Glial cells missing homolog)		sp|Q3T0W9|RL19_BOVIN(60S ribosomal protein L19 OS=Bos taurus OX=9913 GN=RPL19 PE=2 SV=1)
ENSRNOG00000024845	Mrps21	mitochondrial ribosomal protein S21 [Source:RGD Symbol;Acc:1592330]	464	274.0	357.0	75.34	77.31	1.08737881279	0.120854623096	0.29385317686	0.407237596898	no	up	NP_001119566.1(28S ribosomal protein S21, mitochondrial [Rattus norvegicus])	GO:0005840(cellular_component:ribosome); GO:0006412(biological_process:translation); GO:0003735(molecular_function:structural constituent of ribosome); GO:0005743(cellular_component:mitochondrial inner membrane); GO:0005763(cellular_component:mitochondrial small ribosomal subunit); GO:0032543(biological_process:mitochondrial translation)	K02970	RP-S21, MRPS21, rpsU	map03010(Ribosome)	ENOG4111YFB(J:Translation, ribosomal structure and biogenesis)	ENOG4111YFB(Ribosomal protein S21)	PF01165.20(Ribosomal_S21:Ribosomal protein S21)	sp|P58059|RT21_MOUSE(28S ribosomal protein S21, mitochondrial OS=Mus musculus OX=10090 GN=Mrps21 PE=1 SV=1)	689432.0
ENSRNOG00000055335	AABR07029410.1		171	0.0	0.0	0.0	0.0	1.0	0.0	1.0	1.0	no test	no test
ENSRNOG00000001942	Smr3b	submaxillary gland androgen regulated protein 3B [Source:RGD Symbol;Acc:3953]	652	0.0	0.0	0.0	0.0	1.0	0.0	1.0	1.0	no test	no test	NP_036816.4(SMR1 protein precursor [Rattus norvegicus])	GO:0005179(molecular_function:hormone activity); GO:0071222(biological_process:cellular response to lipopolysaccharide); GO:0004866(molecular_function:endopeptidase inhibitor activity); GO:0051930(biological_process:regulation of sensory perception of pain); GO:0009636(biological_process:response to toxic substance); GO:0010466(biological_process:negative regulation of peptidase activity); GO:003…						PF15621.6(PROL5-SMR:Proline-rich submaxillary gland androgen-regulated family)	sp|P13432|SMR1_RAT(SMR1 protein OS=Rattus norvegicus OX=10116 GN=Vcsa1 PE=1 SV=1)	24867.0
ENSRNOG00000060405	AABR07017922.1	mast cell protease 1-like 2 [Source:NCBI gene;Acc:408238]	732	0.0	0.0	0.0	0.0	1.0	0.0	1.0	1.0	no test	no test	CAE48392.1(TPA: mast cell protease 1-like 2 [Rattus norvegicus])	GO:0005737(cellular_component:cytoplasm); GO:0004252(molecular_function:serine-type endopeptidase activity); GO:0005615(cellular_component:extracellular space); GO:0002002(biological_process:regulation of angiotensin levels in blood); GO:0006508(biological_process:proteolysis); GO:0008233(molecular_function:peptidase activity)	K01329	CMA1	map04614(Renin-angiotensin system)	COG5640(J:Translation, ribosomal structure and biogenesis)	COG5640((ribosomal) protein)	PF00089.26(Trypsin:Trypsin); PF13365.6(Trypsin_2:Trypsin-like peptidase domain)	sp|P09650|MCPT1_RAT(Mast cell protease 1 OS=Rattus norvegicus OX=10116 GN=Mcpt1 PE=1 SV=3)	408238.0
ENSRNOG00000054031	LOC102549726	uncharacterized LOC102549726 [Source:RGD Symbol;Acc:7707260]	767	91.36	102.82	10.4	9.86	0.939257609001	-0.0904071965853	0.66201807517	0.80769742747	no	down	EDL83470.1(RGD1566118 (predicted), isoform CRA_a [Rattus norvegicus])									102549726.0
ENSRNOG00000060828	U6	U6 spliceosomal RNA [Source:RFAM;Acc:RF00026]	107	0.0	0.0	0.0	0.0	1.0	0.0	1.0	1.0	no test	no test	ERE72362.1(membralin-like protein [Cricetulus griseus])	GO:0031418(molecular_function:L-ascorbic acid binding); GO:0005506(molecular_function:iron ion binding); GO:0016705(molecular_function:oxidoreductase activity, acting on paired donors, with incorporation or reduction of molecular oxygen); GO:0018401(biological_process:peptidyl-proline hydroxylation to 4-hydroxy-L-proline); GO:0005783(cellular_component:endoplasmic reticulum)
ENSRNOG00000051570	AABR07001910.1		2629	45.0	43.0	0.86	0.78	0.79747881558	-0.3264818996	0.287567280296	0.399942345245	no	down	XP_008772594.2(PREDICTED: LOW QUALITY PROTEIN: zinc finger protein 420-like isoform X2 [Rattus norvegicus])	GO:0006355(biological_process:regulation of transcription, DNA-templated); GO:0046872(molecular_function:metal ion binding); GO:0003676(molecular_function:nucleic acid binding)	K09228	KRAB	map05168(Herpes simplex virus 1 infection)	COG5048(S:Function unknown)	COG5048(Zinc finger protein)	PF13465.6(zf-H2C2_2:Zinc-finger double domain); PF00096.26(zf-C2H2:Zinc finger, C2H2 type); PF13894.6(zf-C2H2_4:C2H2-type zinc finger); PF16622.5(zf-C2H2_11:zinc-finger C2H2-type); PF00130.22(C1_1:Phorbol esters/diacylglycerol binding domain (C1 domain)); PF13909.6(zf-H2C2_5:C2H2-type zinc-finger domain)
ENSRNOG00000014333	Vcam1	vascular cell adhesion molecule 1 [Source:RGD Symbol;Acc:3952]	3005	252.0	675.0	5.23	12.04	2.23545764334	1.16057021047	5.47058003089e-31	4.28854864701e-30	yes	up	NP_037021.1(vascular cell adhesion protein 1 precursor [Rattus norvegicus])	GO:0009897(cellular_component:external side of plasma membrane); GO:0034113(biological_process:heterotypic cell-cell adhesion); GO:0005783(cellular_component:endoplasmic reticulum); GO:0005794(cellular_component:Golgi apparatus); GO:0060710(biological_process:chorio-allantoic fusion); GO:0035094(biological_process:response to nicotine); GO:0007160(biological_process:cell-matrix adhesion); GO:0060…	K06527	VCAM1, CD106	map04514(Cell adhesion molecules (CAMs)); map05143(African trypanosomiasis); map05144(Malaria); map04668(TNF signaling pathway); map05418(Fluid shear stress and atherosclerosis); map04670(Leukocyte transendothelial migration); map04064(NF-kappa B signaling pathway); map04933(AGE-RAGE signaling pathway in diabetic complications)	ENOG4111F4V(U:Intracellular trafficking, secretion, and vesicular transport)	ENOG4111F4V(vascular cell adhesion molecule 1)	PF07679.16(I-set:Immunoglobulin I-set domain); PF13927.6(Ig_3:Immunoglobulin domain); PF05790.15(C2-set:Immunoglobulin C2-set domain); PF00047.25(ig:Immunoglobulin domain); PF13895.6(Ig_2:Immunoglobulin domain); PF07686.17(V-set:Immunoglobulin V-set domain); PF18452.1(Ig_6:Immunoglobulin domain); PF03921.14(ICAM_N:Intercellular adhesion molecule (ICAM), N-terminal domain)	sp|P29534|VCAM1_RAT(Vascular cell adhesion protein 1 OS=Rattus norvegicus OX=10116 GN=Vcam1 PE=2 SV=1)	25361.0
ENSRNOG00000057691	AC112557.1		259	0.0	0.0	0.0	0.0	1.0	0.0	1.0	1.0	no test	no test
ENSRNOG00000058708	AABR07024996.2		133	0.0	0.0	0.0	0.0	1.0	0.0	1.0	1.0	no test	no test
ENSRNOG00000060689	Parp11	poly (ADP-ribose) polymerase family, member 11 [Source:RGD Symbol;Acc:1561791]	2641	26.0	29.0	0.61	0.6	0.930867490458	-0.103352280986	0.790249383851	0.92851902088	no	down	EDK99860.1(poly (ADP-ribose) polymerase family, member 11, isoform CRA_b, partial [Mus musculus])	GO:0005654(cellular_component:nucleoplasm); GO:0140289(biological_process:protein mono-ADP-ribosylation); GO:0016604(cellular_component:nuclear body); GO:0005643(cellular_component:nuclear pore); GO:0005829(cellular_component:cytosol); GO:0005635(cellular_component:nuclear envelope); GO:0007283(biological_process:spermatogenesis); GO:0006998(biological_process:nuclear envelope organization); GO:0…	K15259	PARP7S		ENOG4110TY6(S:Function unknown)	ENOG4110TY6(Poly (ADP-ribose) polymerase family, member 11)	PF00644.20(PARP:Poly(ADP-ribose) polymerase catalytic domain); PF02825.20(WWE:WWE domain)	sp|Q8CFF0|PAR11_MOUSE(Protein mono-ADP-ribosyltransferase PARP11 OS=Mus musculus OX=10090 GN=Parp11 PE=2 SV=1)	500323.0
ENSRNOG00000059887	U6	U6 spliceosomal RNA [Source:RFAM;Acc:RF00026]	107	0.0	0.0	0.0	0.0	1.0	0.0	1.0	1.0	no test	no test	ERE72362.1(membralin-like protein [Cricetulus griseus])	GO:0031418(molecular_function:L-ascorbic acid binding); GO:0005506(molecular_function:iron ion binding); GO:0016705(molecular_function:oxidoreductase activity, acting on paired donors, with incorporation or reduction of molecular oxygen); GO:0018401(biological_process:peptidyl-proline hydroxylation to 4-hydroxy-L-proline); GO:0005783(cellular_component:endoplasmic reticulum)
ENSRNOG00000055396	U6	U6 spliceosomal RNA [Source:RFAM;Acc:RF00026]	107	0.0	0.0	0.0	0.0	1.0	0.0	1.0	1.0	no test	no test	XP_014963564.1(PREDICTED: LOW QUALITY PROTEIN: uncharacterized protein LOC106992171 [Ovis aries musimon])	GO:0031418(molecular_function:L-ascorbic acid binding); GO:0005506(molecular_function:iron ion binding); GO:0016705(molecular_function:oxidoreductase activity, acting on paired donors, with incorporation or reduction of molecular oxygen); GO:0018401(biological_process:peptidyl-proline hydroxylation to 4-hydroxy-L-proline); GO:0005783(cellular_component:endoplasmic reticulum)
ENSRNOG00000061994	AABR07029958.1		487	0.0	1.0	0.0	0.21	1.0	0.0	1.0	1.0	no	no change
ENSRNOG00000061985	AABR07041237.1		996	0.0	2.0	0.0	0.13	1.0	0.0	1.0	1.0	no	no change	RLQ72844.1(NEDD4 [Cricetulus griseus])	GO:0016925(biological_process:protein sumoylation)				COG5021(O:Posttranslational modification, protein turnover, chaperones); ENOG410Z5W9(S:Function unknown)	COG5021(ubiquitin protein ligase); ENOG410Z5W9(-)
ENSRNOG00000029814	Prtn3	proteinase 3 [Source:RGD Symbol;Acc:1304898]	970	1.0	9.0	0.08	0.62	7.51113768163	2.90903144347	0.013338341129	0.0254756581643	no	up	EDL89379.1(proteinase 3 (predicted) [Rattus norvegicus])	GO:0004252(molecular_function:serine-type endopeptidase activity); GO:0050765(biological_process:negative regulation of phagocytosis); GO:0006909(biological_process:phagocytosis); GO:0005615(cellular_component:extracellular space); GO:0044853(cellular_component:plasma membrane raft); GO:0016787(molecular_function:hydrolase activity); GO:0005829(cellular_component:cytosol); GO:0045217(biological_p…	K01350	PRTN3		COG5640(O:Posttranslational modification, protein turnover, chaperones)	COG5640(odontogenic, ameloblast asssociated)	PF00089.26(Trypsin:Trypsin); PF09342.11(DUF1986:Domain of unknown function (DUF1986)); PF13365.6(Trypsin_2:Trypsin-like peptidase domain)	sp|Q61096|PRTN3_MOUSE(Myeloblastin OS=Mus musculus OX=10090 GN=Prtn3 PE=1 SV=2)	314615.0
ENSRNOG00000061969	AABR07009743.1		1004	0.0	0.0	0.0	0.0	1.0	0.0	1.0	1.0	no test	no test	EDL82388.1(rCG29080 [Rattus norvegicus])
ENSRNOG00000006046	Gdf7	growth differentiation factor 7 [Source:RGD Symbol;Acc:620105]	1660	0.0	0.0	0.0	0.0	1.0	0.0	1.0	1.0	no test	no test	NP_001163821.1(growth/differentiation factor 7 precursor [Rattus norvegicus])	GO:0005125(molecular_function:cytokine activity); GO:0032924(biological_process:activin receptor signaling pathway); GO:0060571(biological_process:morphogenesis of an epithelial fold); GO:2001051(biological_process:positive regulation of tendon cell differentiation); GO:0005160(molecular_function:transforming growth factor beta receptor binding); GO:0048468(biological_process:cell development); G…	K20013	GDF7	map04060(Cytokine-cytokine receptor interaction); map04350(TGF-beta signaling pathway); map04390(Hippo signaling pathway); map04360(Axon guidance)	ENOG410XT8Z(S:Function unknown)	ENOG410XT8Z(chromosome 2 open reading frame 43)	PF00019.20(TGF_beta:Transforming growth factor beta like domain); PF00688.18(TGFb_propeptide:TGF-beta propeptide)	sp|P43029|GDF7_MOUSE(Growth/differentiation factor 7 OS=Mus musculus OX=10090 GN=Gdf7 PE=2 SV=2)	252833.0
ENSRNOG00000062021	AC141220.2		697	2.0	0.0	0.26	0.0	1.0	0.0	1.0	1.0	no	no change	AAC24364.1(putative G-binding protein, partial [Homo sapiens])	GO:0005730(cellular_component:nucleolus); GO:0005525(molecular_function:GTP binding)
ENSRNOG00000005944	Slurp1	secreted Ly6/Plaur domain containing 1 [Source:RGD Symbol;Acc:1308768]	496	0.0	1.0	0.0	0.2	1.0	0.0	1.0	1.0	no	no change	NP_001124016.1(secreted Ly-6/uPAR-related protein 1 precursor [Rattus norvegicus])	GO:0007626(biological_process:locomotory behavior); GO:0005125(molecular_function:cytokine activity); GO:0005615(cellular_component:extracellular space); GO:0038195(biological_process:urokinase plasminogen activator signaling pathway); GO:0008285(biological_process:negative regulation of cell proliferation); GO:0050884(biological_process:neuromuscular process controlling posture); GO:0005575(cell…	K23681	SLURP1	map04080(Neuroactive ligand-receptor interaction)	ENOG411196K(O:Posttranslational modification, protein turnover, chaperones)	ENOG411196K(secreted LY6 PLAUR domain containing 1)	PF00021.21(UPAR_LY6:u-PAR/Ly-6 domain); PF00087.21(Toxin_TOLIP:Snake toxin and toxin-like protein); PF06211.12(BAMBI:BMP and activin membrane-bound inhibitor (BAMBI) N-terminal domain)	sp|Q9Z0K7|SLUR1_MOUSE(Secreted Ly-6/uPAR-related protein 1 OS=Mus musculus OX=10090 GN=Slurp1 PE=1 SV=1)	300016.0
ENSRNOG00000005576	Rpia	ribose 5-phosphate isomerase A [Source:RGD Symbol;Acc:1311377]	1812	236.0	248.0	8.56	7.83	0.877006659625	-0.189340296948	0.14806996135	0.223950878151	no	down	NP_001102102.1(ribose-5-phosphate isomerase [Rattus norvegicus])	GO:0016853(molecular_function:isomerase activity); GO:0030246(molecular_function:carbohydrate binding); GO:0019693(biological_process:ribose phosphate metabolic process); GO:0006098(biological_process:pentose-phosphate shunt); GO:0048029(molecular_function:monosaccharide binding); GO:0006014(biological_process:D-ribose metabolic process); GO:0009052(biological_process:pentose-phosphate shunt, non…	K01807	rpiA	map00030(Pentose phosphate pathway)	COG0120(G:Carbohydrate transport and metabolism)	COG0120(phosphoriboisomerase A)	PF06026.14(Rib_5-P_isom_A:Ribose 5-phosphate isomerase A (phosphoriboisomerase A))	sp|P47968|RPIA_MOUSE(Ribose-5-phosphate isomerase OS=Mus musculus OX=10090 GN=Rpia PE=1 SV=2)	362383.0
ENSRNOG00000016792	LOC103689989	prolactin-3D4 [Source:RGD Symbol;Acc:9320638]	672	0.0	0.0	0.0	0.0	1.0	0.0	1.0	1.0	no test	no test	NP_150236.1(prolactin-3D4 precursor [Rattus norvegicus])	GO:0005179(molecular_function:hormone activity); GO:0008284(biological_process:positive regulation of cell proliferation); GO:0005148(molecular_function:prolactin receptor binding); GO:0005615(cellular_component:extracellular space); GO:0007565(biological_process:female pregnancy); GO:0031667(biological_process:response to nutrient levels); GO:1903489(biological_process:positive regulation of lac…						PF00103.20(Hormone_1:Somatotropin hormone family)	sp|P34207|PR3D4_RAT(Prolactin-3D4 OS=Rattus norvegicus OX=10116 GN=Prl3d4 PE=1 SV=2)	103689989.0
ENSRNOG00000052190	AABR07072602.1		788	0.0	0.0	0.0	0.0	1.0	0.0	1.0	1.0	no test	no test	NP_034311.2(fibrillin-2 precursor [Mus musculus])	GO:0060346(biological_process:bone trabecula formation); GO:0005201(molecular_function:extracellular matrix structural constituent); GO:0035108(biological_process:limb morphogenesis); GO:0030326(biological_process:embryonic limb morphogenesis); GO:0045669(biological_process:positive regulation of osteoblast differentiation); GO:0031012(cellular_component:extracellular matrix); GO:0062023(cellular…	K23342	FBN2_3		ENOG410XSTY(S:Function unknown); ENOG410XSD2(S:Function unknown)	ENOG410XSTY(Latent transforming growth factor beta binding protein 2); ENOG410XSD2(Latent transforming growth factor beta binding protein 2)		sp|Q61555|FBN2_MOUSE(Fibrillin-2 OS=Mus musculus OX=10090 GN=Fbn2 PE=1 SV=2)
ENSRNOG00000059264	U6	U6 spliceosomal RNA [Source:RFAM;Acc:RF00026]	107	0.0	0.0	0.0	0.0	1.0	0.0	1.0	1.0	no test	no test	ERE72362.1(membralin-like protein [Cricetulus griseus])	GO:0031418(molecular_function:L-ascorbic acid binding); GO:0005506(molecular_function:iron ion binding); GO:0016705(molecular_function:oxidoreductase activity, acting on paired donors, with incorporation or reduction of molecular oxygen); GO:0018401(biological_process:peptidyl-proline hydroxylation to 4-hydroxy-L-proline); GO:0005783(cellular_component:endoplasmic reticulum)
ENSRNOG00000021681	Eea1	early endosome antigen 1 [Source:RGD Symbol;Acc:1310167]	4818	730.0	323.02	5.54	2.41	0.369291886441	-1.43716652885	1.49094587035e-54	1.79953444659e-53	yes	down	NP_001101556.1(early endosome antigen 1 [Rattus norvegicus])	GO:0019897(cellular_component:extrinsic component of plasma membrane); GO:0055037(cellular_component:recycling endosome); GO:0006906(biological_process:vesicle fusion); GO:0006897(biological_process:endocytosis); GO:0003676(molecular_function:nucleic acid binding); GO:0031410(cellular_component:cytoplasmic vesicle); GO:0005829(cellular_component:cytosol); GO:0005969(cellular_component:serine-pyru…	K12478	EEA1	map05152(Tuberculosis); map04145(Phagosome); map04144(Endocytosis)	ENOG4111F3Q(S:Function unknown)	ENOG4111F3Q(early endosome antigen 1)	PF01363.21(FYVE:FYVE zinc finger)	sp|Q15075|EEA1_HUMAN(Early endosome antigen 1 OS=Homo sapiens OX=9606 GN=EEA1 PE=1 SV=2)	314764.0
ENSRNOG00000058535	AABR07044484.1		125	0.0	0.0	0.0	0.0	1.0	0.0	1.0	1.0	no test	no test	BAC32301.1(unnamed protein product [Mus musculus])
ENSRNOG00000052568	U2	U2 spliceosomal RNA [Source:RFAM;Acc:RF00004]	191	0.0	0.0	0.0	0.0	1.0	0.0	1.0	1.0	no test	no test	CAA24954.2(unnamed protein product [Xenopus laevis])	GO:0016021(cellular_component:integral component of membrane)
ENSRNOG00000061088	Atf1	activating transcription factor 1 [Source:RGD Symbol;Acc:1307360]	2118	785.0	365.0	23.36	9.59	0.388048868194	-1.36568974798	2.60805957967e-54	3.13634904391e-53	yes	down	AAI05854.1(Atf1 protein, partial [Rattus norvegicus])	GO:0032025(biological_process:response to cobalt ion); GO:0003677(molecular_function:DNA binding); GO:1990590(cellular_component:ATF1-ATF4 transcription factor complex); GO:0044877(molecular_function:macromolecular complex binding); GO:0034622(biological_process:cellular macromolecular complex assembly); GO:0014070(biological_process:response to organic cyclic compound); GO:0043565(molecular_func…	K09053	ATF1	map04925(Aldosterone synthesis and secretion); map05202(Transcriptional misregulation in cancer)	ENOG410ZZJZ(K:Transcription)	ENOG410ZZJZ(cAMP responsive element)	PF00170.21(bZIP_1:bZIP transcription factor); PF02173.17(pKID:pKID domain); PF07716.15(bZIP_2:Basic region leucine zipper); PF03131.17(bZIP_Maf:bZIP Maf transcription factor)	sp|P81269|ATF1_MOUSE(Cyclic AMP-dependent transcription factor ATF-1 OS=Mus musculus OX=10090 GN=Atf1 PE=1 SV=1)	315305.0
ENSRNOG00000030048	AABR07038355.1		2826	0.0	0.0	0.0	0.0	1.0	0.0	1.0	1.0	no test	no test	XP_017457788.1(PREDICTED: cilia- and flagella-associated protein 47 isoform X1 [Rattus norvegicus])					ENOG410ZNN9(S:Function unknown)	ENOG410ZNN9(chromosome X open reading frame 22)		sp|Q6ZTR5|CFA47_HUMAN(Cilia- and flagella-associated protein 47 OS=Homo sapiens OX=9606 GN=CFAP47 PE=2 SV=5)
ENSRNOG00000002953	P2ry4	pyrimidinergic receptor P2Y4 [Source:RGD Symbol;Acc:61798]	1177	0.0	0.0	0.0	0.0	1.0	0.0	1.0	1.0	no test	no test	NP_113868.1(P2Y purinoceptor 4 [Rattus norvegicus])	GO:0030321(biological_process:transepithelial chloride transport); GO:0004930(molecular_function:G-protein coupled receptor activity); GO:0098978(cellular_component:glutamatergic synapse); GO:0016324(cellular_component:apical plasma membrane); GO:0071380(biological_process:cellular response to prostaglandin E stimulus); GO:0016021(cellular_component:integral component of membrane); GO:0016020(cel…	K04271	P2RY4	map04080(Neuroactive ligand-receptor interaction); map04742(Taste transduction)	ENOG410XQNZ(U:Intracellular trafficking, secretion, and vesicular transport)	ENOG410XQNZ(receptor P2Y, G-protein coupled)	PF00001.21(7tm_1:7 transmembrane receptor (rhodopsin family))	sp|O35811|P2RY4_RAT(P2Y purinoceptor 4 OS=Rattus norvegicus OX=10116 GN=P2ry4 PE=2 SV=1)	63843.0
ENSRNOG00000032660	Adgrl2	adhesion G protein-coupled receptor L2 [Source:RGD Symbol;Acc:620835]	5900	1937.0	1059.0	18.68	8.94	0.456278024714	-1.13201492258	2.75788647292e-98	5.39083183453e-97	yes	down	EDL82449.1(latrophilin 2, isoform CRA_c [Rattus norvegicus])	GO:0009617(biological_process:response to bacterium); GO:0004930(molecular_function:G-protein coupled receptor activity); GO:0043005(cellular_component:neuron projection); GO:0007420(biological_process:brain development); GO:0016021(cellular_component:integral component of membrane); GO:0016020(cellular_component:membrane); GO:0099055(cellular_component:integral component of postsynaptic membrane…	K04593	ADGRL2, LPHN2		ENOG410XSD2(O:Posttranslational modification, protein turnover, chaperones)	ENOG410XSD2(phosphatidylinositol glycan anchor biosynthesis, class K)	PF02354.16(Latrophilin:Latrophilin Cytoplasmic C-terminal region); PF02191.16(OLF:Olfactomedin-like domain); PF00002.24(7tm_2:7 transmembrane receptor (Secretin family)); PF16489.5(GAIN:GPCR-Autoproteolysis INducing (GAIN) domain); PF02140.18(Gal_Lectin:Galactose binding lectin domain); PF01825.21(GPS:GPCR proteolysis site, GPS, motif); PF02793.22(HRM:Hormone receptor domain)	sp|O88923|AGRL2_RAT(Adhesion G protein-coupled receptor L2 OS=Rattus norvegicus OX=10116 GN=Adgrl2 PE=1 SV=2)	171447.0
ENSRNOG00000012515	Olr1630	olfactory receptor 1630 [Source:RGD Symbol;Acc:1334248]	972	0.0	0.0	0.0	0.0	1.0	0.0	1.0	1.0	no test	no test	NP_001000092.1(olfactory receptor Olr1630 [Rattus norvegicus])	GO:0004930(molecular_function:G-protein coupled receptor activity); GO:0016020(cellular_component:membrane); GO:0007608(biological_process:sensory perception of smell); GO:0016021(cellular_component:integral component of membrane); GO:0004984(molecular_function:olfactory receptor activity); GO:0050911(biological_process:detection of chemical stimulus involved in sensory perception of smell); GO:0…	K04257	OLFR	map04740(Olfactory transduction)	ENOG41116CS(U:Intracellular trafficking, secretion, and vesicular transport); ENOG41113GX(U:Intracellular trafficking, secretion, and vesicular transport)	ENOG41116CS(olfactory receptor, family 4, subfamily K, member 5); ENOG41113GX(olfactory receptor, family 4, subfamily K, member 5)	PF13853.6(7tm_4:Olfactory receptor); PF00001.21(7tm_1:7 transmembrane receptor (rhodopsin family)); PF10320.9(7TM_GPCR_Srsx:Serpentine type 7TM GPCR chemoreceptor Srsx)	sp|Q8NGD3|OR4K5_HUMAN(Olfactory receptor 4K5 OS=Homo sapiens OX=9606 GN=OR4K5 PE=3 SV=1)	290005.0
ENSRNOG00000012196	Asah2	N-acylsphingosine amidohydrolase 2 [Source:RGD Symbol;Acc:69410]	2437	53.0	33.0	0.66	0.44	0.519638455962	-0.944419893178	0.0027035562621	0.00581344164717	no	down	NP_446098.1(neutral ceramidase [Rattus norvegicus])	GO:2001234(biological_process:negative regulation of apoptotic signaling pathway); GO:0070774(molecular_function:phytoceramidase activity); GO:0017040(molecular_function:ceramidase activity); GO:0016787(molecular_function:hydrolase activity); GO:0005901(cellular_component:caveola); GO:0008270(molecular_function:zinc ion binding); GO:0044241(biological_process:lipid digestion); GO:0046513(biologic…	K12349	ASAH2	map00600(Sphingolipid metabolism); map04071(Sphingolipid signaling pathway)	ENOG410XQWE(S:Function unknown)	ENOG410XQWE(Ceramidase)	PF04734.13(Ceramidase_alk:Neutral/alkaline non-lysosomal ceramidase, N-terminal); PF17048.5(Ceramidse_alk_C:Neutral/alkaline non-lysosomal ceramidase, C-terminal)	sp|Q91XT9|ASAH2_RAT(Neutral ceramidase OS=Rattus norvegicus OX=10116 GN=Asah2 PE=1 SV=1)	114104.0
ENSRNOG00000059851	AABR07070117.1		1536	592.68	565.3	53.62	51.06	0.796016237247	-0.32913023553	0.000100632233786	0.000256877840249	no	down	NP_001020226.1(NXPE family member 4 precursor [Rattus norvegicus])	GO:0005576(cellular_component:extracellular region)				ENOG410YBMF(S:Function unknown)	ENOG410YBMF(neurexophilin and PC-esterase domain family, member)		sp|Q5XI89|NXPE4_RAT(NXPE family member 4 OS=Rattus norvegicus OX=10116 GN=Nxpe4 PE=2 SV=1)
ENSRNOG00000001573	Usp25	ubiquitin specific peptidase 25 [Source:RGD Symbol;Acc:1309003]	4426	914.48	898.71	11.86	10.36	0.820178868605	-0.285989520878	2.34567165575e-05	6.34845181904e-05	no	down	NP_001100584.1(ubiquitin carboxyl-terminal hydrolase 25 [Rattus norvegicus])	GO:0016787(molecular_function:hydrolase activity); GO:0031625(molecular_function:ubiquitin protein ligase binding); GO:0005783(cellular_component:endoplasmic reticulum); GO:0000502(cellular_component:proteasome complex); GO:0031647(biological_process:regulation of protein stability); GO:0051117(molecular_function:ATPase binding); GO:0005634(cellular_component:nucleus); GO:0071108(biological_proce…	K11849	USP25	map04657(IL-17 signaling pathway)	COG5077(O:Posttranslational modification, protein turnover, chaperones)	COG5077(ubiquitin carboxyl-terminal hydrolase)	PF00443.29(UCH:Ubiquitin carboxyl-terminal hydrolase); PF02809.20(UIM:Ubiquitin interaction motif)	sp|P57080|UBP25_MOUSE(Ubiquitin carboxyl-terminal hydrolase 25 OS=Mus musculus OX=10090 GN=Usp25 PE=1 SV=2)	304150.0
ENSRNOG00000054517	Snora33	small nucleolar RNA, H/ACA box 33 [Source:MGI Symbol;Acc:MGI:3819501]	127	0.0	0.0	0.0	0.0	1.0	0.0	1.0	1.0	no test	no test
ENSRNOG00000031569	Zfp648	zinc finger protein 648 [Source:RGD Symbol;Acc:2323778]	1605	0.0	0.0	0.0	0.0	1.0	0.0	1.0	1.0	no test	no test	XP_008760694.2(PREDICTED: zinc finger protein 648 [Rattus norvegicus])	GO:0005634(cellular_component:nucleus); GO:0003676(molecular_function:nucleic acid binding); GO:0003677(molecular_function:DNA binding)				COG5048(S:Function unknown)	COG5048(transmembrane epididymal protein)	PF13465.6(zf-H2C2_2:Zinc-finger double domain); PF00096.26(zf-C2H2:Zinc finger, C2H2 type); PF13894.6(zf-C2H2_4:C2H2-type zinc finger)	sp|Q5T619|ZN648_HUMAN(Zinc finger protein 648 OS=Homo sapiens OX=9606 GN=ZNF648 PE=2 SV=1)	100362915.0
ENSRNOG00000001752	Nrros	negative regulator of reactive oxygen species [Source:RGD Symbol;Acc:1310771]	2472	130.0	377.0	3.33	8.58	2.42025547519	1.27515934227	1.18268899951e-20	6.99109114093e-20	yes	up	NP_001020166.1(transforming growth factor beta activator LRRC33 precursor [Rattus norvegicus])	GO:0006954(biological_process:inflammatory response); GO:0016020(cellular_component:membrane); GO:0005783(cellular_component:endoplasmic reticulum); GO:0014005(biological_process:microglia development); GO:0009986(cellular_component:cell surface); GO:0006955(biological_process:immune response); GO:0019838(molecular_function:growth factor binding); GO:0036364(biological_process:transforming growth…				COG4886(O:Posttranslational modification, protein turnover, chaperones)	COG4886(splA ryanodine receptor domain and SOCS box containing)	PF13855.6(LRR_8:Leucine rich repeat); PF12799.7(LRR_4:Leucine Rich repeats (2 copies))	sp|Q5BK65|LRC33_RAT(Transforming growth factor beta activator LRRC33 OS=Rattus norvegicus OX=10116 GN=Nrros PE=2 SV=1)	303875.0
ENSRNOG00000028988	AABR07057877.1		297	0.0	0.0	0.0	0.0	1.0	0.0	1.0	1.0	no test	no test	XP_008014937.1(PREDICTED: putative Dresden prostate carcinoma protein 2 isoform X1 [Chlorocebus sabaeus])	GO:0005634(cellular_component:nucleus); GO:0031492(molecular_function:nucleosomal DNA binding); GO:0000785(cellular_component:chromatin)	K11300	HMGN2		COG0080(S:Function unknown); ENOG410Z0UC(S:Function unknown)	COG0080(alanine and arginine rich domain containing protein); ENOG410Z0UC(high mobility group nucleosomal binding domain)	PF01101.18(HMG14_17:HMG14 and HMG17)	sp|Q86SG4|DPCA2_HUMAN(Putative Dresden prostate carcinoma protein 2 OS=Homo sapiens OX=9606 GN=HMGN2P46 PE=5 SV=1)
ENSRNOG00000045387	5S_rRNA	5S ribosomal RNA [Source:RFAM;Acc:RF00001]	110	0.0	0.0	0.0	0.0	1.0	0.0	1.0	1.0	no test	no test
ENSRNOG00000030184	P22k15	cystatin related protein 2 [Source:RGD Symbol;Acc:727814]	1437	0.0	0.0	0.0	0.0	1.0	0.0	1.0	1.0	no test	no test	NP_954887.1(cystatin-related protein 2 precursor [Rattus norvegicus])	GO:0004869(molecular_function:cysteine-type endopeptidase inhibitor activity); GO:0005829(cellular_component:cytosol); GO:0005634(cellular_component:nucleus); GO:0030521(biological_process:androgen receptor signaling pathway)							sp|P22283|22P2_RAT(Cystatin-related protein 2 OS=Rattus norvegicus OX=10116 GN=Crp2 PE=2 SV=1)	296229.0
ENSRNOG00000052396	AC128114.1		136	0.0	0.0	0.0	0.0	1.0	0.0	1.0	1.0	no test	no test
ENSRNOG00000058755	Tgm5	transglutaminase 5 [Source:RGD Symbol;Acc:1593350]	2128	0.0	0.0	0.0	0.0	1.0	0.0	1.0	1.0	no test	no test	XP_008760427.1(PREDICTED: protein-glutamine gamma-glutamyltransferase 5 isoform X1 [Rattus norvegicus])	GO:0003810(molecular_function:protein-glutamine gamma-glutamyltransferase activity); GO:0046872(molecular_function:metal ion binding); GO:0018149(biological_process:peptide cross-linking); GO:0005737(cellular_component:cytoplasm)	K05622	TGM5		ENOG410XQEZ(S:Function unknown)	ENOG410XQEZ(erythrocyte membrane protein band 4.2)	PF00927.22(Transglut_C:Transglutaminase family, C-terminal ig like domain); PF01841.19(Transglut_core:Transglutaminase-like superfamily)	sp|Q9D7I9|TGM5_MOUSE(Protein-glutamine gamma-glutamyltransferase 5 OS=Mus musculus OX=10090 GN=Tgm5 PE=2 SV=3)	691932.0
ENSRNOG00000060885	Gm26007	predicted gene, 26007 [Source:MGI Symbol;Acc:MGI:5455784]	122	0.0	0.0	0.0	0.0	1.0	0.0	1.0	1.0	no test	no test
ENSRNOG00000059434	AC099304.2		94	0.0	0.0	0.0	0.0	1.0	0.0	1.0	1.0	no test	no test
ENSRNOG00000017628	Tagln	transgelin [Source:RGD Symbol;Acc:3723]	1021	266.0	101.0	19.15	6.23	0.316885925582	-1.65796451072	1.90738381472e-25	1.31249403642e-24	yes	down	XP_021495421.1(transgelin [Meriones unguiculatus])	GO:0005737(cellular_component:cytoplasm); GO:0030674(molecular_function:protein binding, bridging); GO:0051015(molecular_function:actin filament binding); GO:0005515(molecular_function:protein binding); GO:0030855(biological_process:epithelial cell differentiation)	K20526	TAGLN		COG5199(Z:Cytoskeleton)	COG5199(Calponin)	PF00307.31(CH:Calponin homology (CH) domain); PF00402.18(Calponin:Calponin family repeat)	sp|P31232|TAGL_RAT(Transgelin OS=Rattus norvegicus OX=10116 GN=Tagln PE=1 SV=2)	25123.0
ENSRNOG00000004410	Pax6	paired box 6 [Source:RGD Symbol;Acc:3258]	1302	3.0	0.0	0.12	0.0	1.0	0.0	1.0	1.0	no	no change	XP_028733697.1(paired box protein Pax-6 isoform X1 [Peromyscus leucopus])	GO:0061303(biological_process:cornea development in camera-type eye); GO:0050680(biological_process:negative regulation of epithelial cell proliferation); GO:0023019(biological_process:signal transduction involved in regulation of gene expression); GO:0021593(biological_process:rhombomere morphogenesis); GO:0009611(biological_process:response to wounding); GO:0045665(biological_process:negative r…	K08031	PAX6	map04550(Signaling pathways regulating pluripotency of stem cells); map04950(Maturity onset diabetes of the young)	ENOG410XS01(K:Transcription)	ENOG410XS01(Paired box)	PF00292.18(PAX:'Paired box' domain); PF00046.29(Homeodomain:Homeodomain); PF13565.6(HTH_32:Homeodomain-like domain)	sp|P26367|PAX6_HUMAN(Paired box protein Pax-6 OS=Homo sapiens OX=9606 GN=PAX6 PE=1 SV=2)	25509.0
ENSRNOG00000060132	LOC102551575	isopentenyl-diphosphate delta-isomerase 2-like [Source:RGD Symbol;Acc:7541008]	525	0.0	0.0	0.0	0.0	1.0	0.0	1.0	1.0	no test	no test	XP_017443231.1(PREDICTED: isopentenyl-diphosphate delta-isomerase 2-like isoform X2 [Rattus norvegicus])	GO:0005737(cellular_component:cytoplasm); GO:0016126(biological_process:sterol biosynthetic process); GO:0050992(biological_process:dimethylallyl diphosphate biosynthetic process); GO:0016853(molecular_function:isomerase activity); GO:0016787(molecular_function:hydrolase activity); GO:0009240(biological_process:isopentenyl diphosphate biosynthetic process); GO:0005777(cellular_component:peroxisom…	K01823	idi, IDI	map00900(Terpenoid backbone biosynthesis)	COG1443(I:Lipid transport and metabolism)	COG1443(Catalyzes the 1,3-allylic rearrangement of the homoallylic substrate isopentenyl (IPP) to its highly electrophilic allylic isomer, dimethylallyl diphosphate (DMAPP) (By similarity))	PF00293.28(NUDIX:NUDIX domain)	sp|Q8BFZ6|IDI2_MOUSE(Isopentenyl-diphosphate delta-isomerase 2 OS=Mus musculus OX=10090 GN=Idi2 PE=2 SV=1)	102551575.0
ENSRNOG00000051386	7SK	7SK RNA [Source:RFAM;Acc:RF00100]	279	0.0	0.0	0.0	0.0	1.0	0.0	1.0	1.0	no test	no test
ENSRNOG00000030466	Cyp2j16	cytochrome P450, family 2, subfamily j, polypeptide 16 [Source:RGD Symbol;Acc:1561242]	2694	0.0	0.0	0.0	0.0	1.0	0.0	1.0	1.0	no test	no test	XP_578474.1(PREDICTED: cytochrome P450 2J2-like [Rattus norvegicus])	GO:0005737(cellular_component:cytoplasm); GO:0004497(molecular_function:monooxygenase activity); GO:0016705(molecular_function:oxidoreductase activity, acting on paired donors, with incorporation or reduction of molecular oxygen); GO:0020037(molecular_function:heme binding); GO:0006082(biological_process:organic acid metabolic process); GO:0046872(molecular_function:metal ion binding); GO:0016021…	K07418	CYP2J	map00590(Arachidonic acid metabolism); map00591(Linoleic acid metabolism); map04913(Ovarian steroidogenesis); map04750(Inflammatory mediator regulation of TRP channels); map04726(Serotonergic synapse)	COG2124(Q:Secondary metabolites biosynthesis, transport and catabolism)	COG2124(Cytochrome p450)	PF00067.22(p450:Cytochrome P450)	sp|P51589|CP2J2_HUMAN(Cytochrome P450 2J2 OS=Homo sapiens OX=9606 GN=CYP2J2 PE=1 SV=2)	502969.0
ENSRNOG00000060901	AABR07007875.1		300	0.0	0.0	0.0	0.0	1.0	0.0	1.0	1.0	no test	no test
ENSRNOG00000054385	Rhebl1	RHEB like 1 [Source:RGD Symbol;Acc:727778]	1182	0.0	0.0	0.0	0.0	1.0	0.0	1.0	1.0	no test	no test	NP_877977.1(GTPase RhebL1 precursor [Rattus norvegicus])	GO:0005737(cellular_component:cytoplasm); GO:0051092(biological_process:positive regulation of NF-kappaB transcription factor activity); GO:0012505(cellular_component:endomembrane system); GO:0046872(molecular_function:metal ion binding); GO:0031929(biological_process:TOR signaling); GO:0016020(cellular_component:membrane); GO:0003924(molecular_function:GTPase activity); GO:0000166(molecular_func…	K07849	RHEBL1		COG1100(S:Function unknown)	COG1100(Catalyzes the conversion of inosine 5'-phosphate (IMP) to xanthosine 5'-phosphate (XMP), the first committed and rate- limiting step in the de novo synthesis of guanine nucleotides, and therefore plays an important role in the regulation of cell growth (By similarity))	PF00071.22(Ras:Ras family); PF08477.13(Roc:Ras of Complex, Roc, domain of DAPkinase); PF00025.21(Arf:ADP-ribosylation factor family); PF01926.23(MMR_HSR1:50S ribosome-binding GTPase); PF09439.10(SRPRB:Signal recognition particle receptor beta subunit); PF00009.27(GTP_EFTU:Elongation factor Tu GTP binding domain)	sp|Q7TNZ5|REBL1_RAT(GTPase RhebL1 OS=Rattus norvegicus OX=10116 GN=Rhebl1 PE=2 SV=1)	359959.0
ENSRNOG00000061855	LOC108351693	uncharacterized LOC108351693 [Source:RGD Symbol;Acc:11443679]	710	0.0	0.0	0.0	0.0	1.0	0.0	1.0	1.0	no test	no test
ENSRNOG00000057248	U6	U6 spliceosomal RNA [Source:RFAM;Acc:RF00026]	100	0.0	0.0	0.0	0.0	1.0	0.0	1.0	1.0	no test	no test
ENSRNOG00000028556	Usp30	ubiquitin specific peptidase 30 [Source:RGD Symbol;Acc:1307949]	3362	187.0	194.0	3.38	3.08	0.865811473699	-0.207875175673	0.158834057244	0.238388849359	no	down	NP_001100623.1(ubiquitin carboxyl-terminal hydrolase 30 [Rattus norvegicus])	GO:0003674(molecular_function:molecular_function); GO:0035871(biological_process:protein K11-linked deubiquitination); GO:0006511(biological_process:ubiquitin-dependent protein catabolic process); GO:0008233(molecular_function:peptidase activity); GO:0008234(molecular_function:cysteine-type peptidase activity); GO:0016021(cellular_component:integral component of membrane); GO:0016020(cellular_com…	K11851	USP30	map04137(Mitophagy - animal)	ENOG410XQQ0(O:Posttranslational modification, protein turnover, chaperones)	ENOG410XQQ0(ubiquitin carboxyl-terminal hydrolase)	PF00443.29(UCH:Ubiquitin carboxyl-terminal hydrolase); PF13423.6(UCH_1:Ubiquitin carboxyl-terminal hydrolase)	sp|D3ZPG5|UBP30_RAT(Ubiquitin carboxyl-terminal hydrolase 30 OS=Rattus norvegicus OX=10116 GN=Usp30 PE=3 SV=1)	304579.0
ENSRNOG00000023688	Drd1	dopamine receptor D1 [Source:RGD Symbol;Acc:2518]	2236	0.0	0.0	0.0	0.0	1.0	0.0	1.0	1.0	no test	no test	NP_036678.3(D(1A) dopamine receptor [Rattus norvegicus])	GO:0019226(biological_process:transmission of nerve impulse); GO:0005783(cellular_component:endoplasmic reticulum); GO:0007617(biological_process:mating behavior); GO:0007612(biological_process:learning); GO:0007613(biological_process:memory); GO:0031750(molecular_function:D3 dopamine receptor binding); GO:0015872(biological_process:dopamine transport); GO:0004952(molecular_function:dopamine neur…	K04144	DRD1	map04024(cAMP signaling pathway); map04540(Gap junction); map05012(Parkinson disease); map04080(Neuroactive ligand-receptor interaction); map04020(Calcium signaling pathway); map04728(Dopaminergic synapse); map05034(Alcoholism); map05030(Cocaine addiction); map05031(Amphetamine addiction); map05032(Morphine addiction)	ENOG410XRW9(J:Translation, ribosomal structure and biogenesis)	ENOG410XRW9(Ribosomal protein)	PF00001.21(7tm_1:7 transmembrane receptor (rhodopsin family)); PF10320.9(7TM_GPCR_Srsx:Serpentine type 7TM GPCR chemoreceptor Srsx); PF10328.9(7TM_GPCR_Srx:Serpentine type 7TM GPCR chemoreceptor Srx); PF04789.15(DUF621:Protein of unknown function (DUF621))	sp|P18901|DRD1_RAT(D(1A) dopamine receptor OS=Rattus norvegicus OX=10116 GN=Drd1 PE=1 SV=2)	24316.0
ENSRNOG00000026616	Ndufb2	NADH:ubiquinone oxidoreductase subunit B2 [Source:RGD Symbol;Acc:1308130]	456	598.0	511.0	182.71	123.1	0.713153354759	-0.487715751233	1.78309524075e-08	6.08012915632e-08	no	down	NP_001102094.2(NADH dehydrogenase [ubiquinone] 1 beta subcomplex subunit 2, mitochondrial [Rattus norvegicus])	GO:0032981(biological_process:mitochondrial respiratory chain complex I assembly); GO:0016021(cellular_component:integral component of membrane); GO:0016020(cellular_component:membrane); GO:0005739(cellular_component:mitochondrion); GO:0005575(cellular_component:cellular_component); GO:0005743(cellular_component:mitochondrial inner membrane); GO:0003674(molecular_function:molecular_function); GO:…	K03958	NDUFB2	map04932(Non-alcoholic fatty liver disease (NAFLD)); map05012(Parkinson disease); map05010(Alzheimer disease); map04723(Retrograde endocannabinoid signaling); map05016(Huntington disease); map04714(Thermogenesis); map00190(Oxidative phosphorylation)	ENOG41128HF(I:Lipid transport and metabolism)	ENOG41128HF(NADH dehydrogenase (Ubiquinone) 1 beta subcomplex, 2, 8kDa)	PF14813.6(NADH_B2:NADH dehydrogenase 1 beta subcomplex subunit 2)	sp|Q9CPU2|NDUB2_MOUSE(NADH dehydrogenase [ubiquinone] 1 beta subcomplex subunit 2, mitochondrial OS=Mus musculus OX=10090 GN=Ndufb2 PE=1 SV=1)	362344.0
ENSRNOG00000027102	LOC690284	similar to F49E2.5d [Source:RGD Symbol;Acc:1582830]	3691	0.0	0.0	0.0	0.0	1.0	0.0	1.0	1.0	no test	no test	XP_001073960.1(PREDICTED: uncharacterized protein C2orf78 homolog [Rattus norvegicus])					ENOG41115RW(S:Function unknown)	ENOG41115RW(chromosome 2 open reading frame 78)	PF15442.6(DUF4629:Domain of unknown function (DUF4629))	sp|Q3V0A6|CB078_MOUSE(Uncharacterized protein C2orf78 homolog OS=Mus musculus OX=10090 GN=Gm5592 PE=2 SV=1)	690284.0
ENSRNOG00000028063	Tmem38b	transmembrane protein 38B [Source:RGD Symbol;Acc:1305703]	2680	1502.0	2013.0	34.81	40.82	1.11850274842	0.161568801434	0.000936239022108	0.00213051402055	no	up	NP_001014213.1(trimeric intracellular cation channel type B [Rattus norvegicus])	GO:0005267(molecular_function:potassium channel activity); GO:0005261(molecular_function:cation channel activity); GO:0005783(cellular_component:endoplasmic reticulum); GO:1903514(biological_process:calcium ion transport from endoplasmic reticulum to cytosol); GO:0070278(biological_process:extracellular matrix constituent secretion); GO:0005789(cellular_component:endoplasmic reticulum membrane); …				ENOG410XQ0P(S:Function unknown)	ENOG410XQ0P(regulation of protein glycosylation)	PF05197.13(TRIC:TRIC channel)	sp|Q68FV1|TM38B_RAT(Trimeric intracellular cation channel type B OS=Rattus norvegicus OX=10116 GN=Tmem38b PE=2 SV=1)	362521.0
ENSRNOG00000060527	AABR07035717.1		2815	1.0	4.0	0.02	0.08	3.33828341406	1.73910644203	0.227078126728	0.326848553128	no	up	XP_017460027.1(PREDICTED: paired immunoglobulin-like type 2 receptor beta, partial [Rattus norvegicus])	GO:0016021(cellular_component:integral component of membrane); GO:0042288(molecular_function:MHC class I protein binding)				ENOG41114MH(S:Function unknown)	ENOG41114MH(paired immunoglobin-like type 2 receptor)		sp|Q2YFS2|PILRB_MOUSE(Paired immunoglobulin-like type 2 receptor beta OS=Mus musculus OX=10090 GN=Pilrb PE=1 SV=1)
ENSRNOG00000051703	Metazoa_SRP	Metazoan signal recognition particle RNA [Source:RFAM;Acc:RF00017]	293	0.0	0.0	0.0	0.0	1.0	0.0	1.0	1.0	no test	no test	XP_010965357.1(PREDICTED: uncharacterized protein LOC105078493 [Camelus bactrianus])		K00109	L2HGDH	map00650(Butanoate metabolism)
ENSRNOG00000061052	Olr801	olfactory receptor 801 [Source:RGD Symbol;Acc:1334194]	942	0.0	0.0	0.0	0.0	1.0	0.0	1.0	1.0	no test	no test	NP_001001004.1(olfactory receptor Olr801 [Rattus norvegicus])	GO:0004930(molecular_function:G-protein coupled receptor activity); GO:0016020(cellular_component:membrane); GO:0007608(biological_process:sensory perception of smell); GO:0016021(cellular_component:integral component of membrane); GO:0004984(molecular_function:olfactory receptor activity); GO:0050911(biological_process:detection of chemical stimulus involved in sensory perception of smell); GO:0…	K04257	OLFR	map04740(Olfactory transduction)	ENOG41117GD(S:Function unknown)	ENOG41117GD(Olfactory receptor)	PF13853.6(7tm_4:Olfactory receptor); PF00001.21(7tm_1:7 transmembrane receptor (rhodopsin family))	sp|Q13607|OR2F1_HUMAN(Olfactory receptor 2F1 OS=Homo sapiens OX=9606 GN=OR2F1 PE=2 SV=2)	405372.0
ENSRNOG00000060507	AABR07007124.1		111	0.0	0.0	0.0	0.0	1.0	0.0	1.0	1.0	no test	no test
ENSRNOG00000059601	AC127076.2		1342	33.95	47.6	1.77	2.15	1.17011995957	0.22665644109	0.480317195252	0.620310658554	no	up	NP_001007702.1(translocating chain-associated membrane protein 1 [Rattus norvegicus])	GO:0005791(cellular_component:rough endoplasmic reticulum); GO:0005783(cellular_component:endoplasmic reticulum); GO:0016021(cellular_component:integral component of membrane); GO:0005623(cellular_component:cell); GO:0006616(biological_process:SRP-dependent cotranslational protein targeting to membrane, translocation); GO:0030176(cellular_component:integral component of endoplasmic reticulum memb…	K14010	TRAM1	map04141(Protein processing in endoplasmic reticulum)	ENOG410XSB3(U:Intracellular trafficking, secretion, and vesicular transport)	ENOG410XSB3(translocation associated membrane protein)		sp|Q5XI41|TRAM1_RAT(Translocating chain-associated membrane protein 1 OS=Rattus norvegicus OX=10116 GN=Tram1 PE=1 SV=3)
ENSRNOG00000011690	Rmdn3	regulator of microtubule dynamics 3 [Source:RGD Symbol;Acc:1308697]	2198	974.98	648.0	28.26	16.39	0.554680006848	-0.850272369677	5.34682452336e-32	4.28345264812e-31	no	down	NP_001014068.1(regulator of microtubule dynamics protein 3 [Rattus norvegicus])	GO:0005737(cellular_component:cytoplasm); GO:0005856(cellular_component:cytoskeleton); GO:0005819(cellular_component:spindle); GO:0006874(biological_process:cellular calcium ion homeostasis); GO:0005634(cellular_component:nucleus); GO:0006915(biological_process:apoptotic process); GO:0005739(cellular_component:mitochondrion); GO:0000922(cellular_component:spindle pole); GO:0005741(cellular_compon…	K23293	RMDN3, PTPIP51		ENOG41101S6(S:Function unknown)	ENOG41101S6(family with sequence similarity 82, member)		sp|Q66H15|RMD3_RAT(Regulator of microtubule dynamics protein 3 OS=Rattus norvegicus OX=10116 GN=Rmdn3 PE=1 SV=1)	311328.0
ENSRNOG00000059547	U6	U6 spliceosomal RNA [Source:RFAM;Acc:RF00026]	95	0.0	0.0	0.0	0.0	1.0	0.0	1.0	1.0	no test	no test
ENSRNOG00000012259	Il22ra2	interleukin 22 receptor subunit alpha 2 [Source:RGD Symbol;Acc:1303169]	2505	1.0	7.0	0.02	0.15	5.8419959746	2.54646136408	0.0419244093102	0.0723944710766	no	up	NP_001003404.1(interleukin-22 receptor subunit alpha-2 precursor [Rattus norvegicus])	GO:0042509(biological_process:regulation of tyrosine phosphorylation of STAT protein); GO:0050728(biological_process:negative regulation of inflammatory response); GO:0042018(molecular_function:interleukin-22 receptor activity); GO:0019221(biological_process:cytokine-mediated signaling pathway); GO:0005829(cellular_component:cytosol); GO:0042017(molecular_function:interleukin-22 binding); GO:0005…	K05139	IL22RA2	map04630(Jak-STAT signaling pathway)	ENOG410YNE2(O:Posttranslational modification, protein turnover, chaperones)	ENOG410YNE2(Interleukin 22 receptor, alpha 2)	PF01108.17(Tissue_fac:Tissue factor); PF09294.10(Interfer-bind:Interferon-alpha/beta receptor, fibronectin type III)	sp|Q7TNI4|I22R2_RAT(Interleukin-22 receptor subunit alpha-2 OS=Rattus norvegicus OX=10116 GN=Il22ra2 PE=2 SV=1)	444986.0
ENSRNOG00000012270	Med26	mediator complex subunit 26 [Source:RGD Symbol;Acc:1309524]	3617	103.0	36.0	1.72	0.53	0.291694667248	-1.77746908371	9.61480377919e-12	3.95539938253e-11	yes	down	NP_001100770.2(mediator of RNA polymerase II transcription subunit 26 [Rattus norvegicus])	GO:0005654(cellular_component:nucleoplasm); GO:0070847(cellular_component:core mediator complex); GO:0005634(cellular_component:nucleus); GO:0003712(molecular_function:transcription cofactor activity); GO:0005575(cellular_component:cellular_component); GO:0006357(biological_process:regulation of transcription from RNA polymerase II promoter); GO:0008150(biological_process:biological_process); GO:…	K15169	MED26		COG1594(S:Function unknown)	COG1594(small integral membrane protein 7)	PF15693.5(Med26_C:Mediator complex subunit 26 C-terminal); PF15694.5(Med26_M:Mediator complex subunit 26 middle domain); PF08711.11(Med26:TFIIS helical bundle-like domain)	sp|Q7TN02|MED26_MOUSE(Mediator of RNA polymerase II transcription subunit 26 OS=Mus musculus OX=10090 GN=Med26 PE=1 SV=1)	306328.0
ENSRNOG00000010838	Araf	A-Raf proto-oncogene, serine/threonine kinase [Source:RGD Symbol;Acc:2148]	2333	1033.0	721.0	27.98	17.06	0.582502986819	-0.779662647597	2.33773249655e-29	1.75880935976e-28	no	down	EDL97710.1(v-raf murine sarcoma 3611 viral oncogene homolog, isoform CRA_a [Rattus norvegicus])	GO:0000186(biological_process:activation of MAPKK activity); GO:0006468(biological_process:protein phosphorylation); GO:0020021(biological_process:immortalization of host cell); GO:0033138(biological_process:positive regulation of peptidyl-serine phosphorylation); GO:0032434(biological_process:regulation of proteasomal ubiquitin-dependent protein catabolic process); GO:0016310(biological_process:…	K08845	ARAF, ARAF1	map05214(Glioma); map05215(Prostate cancer); map04650(Natural killer cell mediated cytotoxicity); map05210(Colorectal cancer); map05211(Renal cell carcinoma); map05160(Hepatitis C); map05161(Hepatitis B); map05218(Melanoma); map04010(MAPK signaling pathway); map04012(ErbB signaling pathway); map04810(Regulation of actin cytoskeleton); map05213(Endometrial cancer); map05010(Alzheimer disease); map…	ENOG410Y4UP(J:Translation, ribosomal structure and biogenesis)	ENOG410Y4UP(This protein binds directly to 23S ribosomal RNA (By similarity))	PF07714.17(Pkinase_Tyr:Protein tyrosine kinase); PF00069.25(Pkinase:Protein kinase domain); PF02196.15(RBD:Raf-like Ras-binding domain); PF00130.22(C1_1:Phorbol esters/diacylglycerol binding domain (C1 domain)); PF14531.6(Kinase-like:Kinase-like)	sp|P14056|ARAF_RAT(Serine/threonine-protein kinase A-Raf OS=Rattus norvegicus OX=10116 GN=Araf PE=1 SV=1)	64363.0
ENSRNOG00000021046	Sult2b1	sulfotransferase family 2B member 1 [Source:RGD Symbol;Acc:1308882]	2632	16.0	6.0	3.51	0.76	0.312964070068	-1.67593105725	0.00998219481519	0.0195144845483	no	down	NP_001034754.1(sulfotransferase family cytosolic 2B member 1 [Rattus norvegicus])	GO:0005737(cellular_component:cytoplasm); GO:0008285(biological_process:negative regulation of cell proliferation); GO:1990239(molecular_function:steroid hormone binding); GO:0005783(cellular_component:endoplasmic reticulum); GO:0050294(molecular_function:steroid sulfotransferase activity); GO:0005634(cellular_component:nucleus); GO:0004027(molecular_function:alcohol sulfotransferase activity); G…	K01015	SULT2B1	map00140(Steroid hormone biosynthesis)	ENOG4111H56(O:Posttranslational modification, protein turnover, chaperones)	ENOG4111H56(Sperm acrosome associated 4)	PF00685.27(Sulfotransfer_1:Sulfotransferase domain); PF13469.6(Sulfotransfer_3:Sulfotransferase family)	sp|Q29YR5|ST2B1_RAT(Sulfotransferase family cytosolic 2B member 1 OS=Rattus norvegicus OX=10116 GN=Sult2b1 PE=1 SV=1)	292915.0
ENSRNOG00000059255	Rnu3a	U3A small nuclear RNA [Source:MGI Symbol;Acc:MGI:97977]	215	0.0	0.0	0.0	0.0	1.0	0.0	1.0	1.0	no test	no test	EGW10130.1(hypothetical protein I79_012055 [Cricetulus griseus])	GO:0016021(cellular_component:integral component of membrane)
ENSRNOG00000054523	AABR07061131.2		127	0.0	0.0	0.0	0.0	1.0	0.0	1.0	1.0	no test	no test
ENSRNOG00000052781	U6	U6 spliceosomal RNA [Source:RFAM;Acc:RF00026]	104	0.0	0.0	0.0	0.0	1.0	0.0	1.0	1.0	no test	no test
ENSRNOG00000058973	Atad2b	ATPase family, AAA domain containing 2B [Source:RGD Symbol;Acc:1566199]	7449	479.0	418.0	4.7	3.95	0.728289387826	-0.457416271628	2.01259425549e-06	5.95054621691e-06	no	down	XP_021057039.1(ATPase family AAA domain-containing protein 2B isoform X1 [Mus pahari])	GO:0031936(biological_process:negative regulation of chromatin silencing); GO:0042393(molecular_function:histone binding); GO:0005515(molecular_function:protein binding); GO:0005634(cellular_component:nucleus); GO:0005654(cellular_component:nucleoplasm); GO:0070577(molecular_function:lysine-acetylated histone binding); GO:0045944(biological_process:positive regulation of transcription from RNA po…	K22531	ATAD2		COG0464(O:Posttranslational modification, protein turnover, chaperones)	COG0464(Aaa atpase)	PF00004.29(AAA:ATPase family associated with various cellular activities (AAA)); PF00439.25(Bromodomain:Bromodomain); PF17862.1(AAA_lid_3:AAA+ lid domain); PF13191.6(AAA_16:AAA ATPase domain); PF01695.17(IstB_IS21:IstB-like ATP binding protein); PF07724.14(AAA_2:AAA domain (Cdc48 subfamily))	sp|Q9ULI0|ATD2B_HUMAN(ATPase family AAA domain-containing protein 2B OS=Homo sapiens OX=9606 GN=ATAD2B PE=1 SV=3)	500625.0
ENSRNOG00000059594	AC103018.1		243	0.0	0.0	0.0	0.0	1.0	0.0	1.0	1.0	no test	no test
ENSRNOG00000051755	AABR07026063.1		118	0.0	0.0	0.0	0.0	1.0	0.0	1.0	1.0	no test	no test
ENSRNOG00000020514	Sox6	SRY-box transcription factor 6 [Source:RGD Symbol;Acc:1309000]	2961	43.0	20.0	0.99	0.39	0.388172490007	-1.36523021779	0.000282312038944	0.000683092082456	yes	down	XP_006230149.1(PREDICTED: transcription factor SOX-6 isoform X1 [Rattus norvegicus])	GO:0030154(biological_process:cell differentiation); GO:0009791(biological_process:post-embryonic development); GO:0001502(biological_process:cartilage condensation); GO:0003677(molecular_function:DNA binding); GO:0007275(biological_process:multicellular organism development); GO:0007417(biological_process:central nervous system development); GO:0043565(molecular_function:sequence-specific DNA bi…	K09269	SOX5_6_13		ENOG410YZNG(S:Function unknown)	ENOG410YZNG(chromosome 11 open reading frame 58)	PF00505.19(HMG_box:HMG (high mobility group) box); PF09011.10(HMG_box_2:HMG-box domain)	sp|P40645|SOX6_MOUSE(Transcription factor SOX-6 OS=Mus musculus OX=10090 GN=Sox6 PE=1 SV=2)	293165.0
ENSRNOG00000060938	AC097791.4		138	0.0	0.0	0.0	0.0	1.0	0.0	1.0	1.0	no test	no test	ELV13251.1(Keratin, type II cytoskeletal 75 [Tupaia chinensis])	GO:0045095(cellular_component:keratin filament); GO:0005198(molecular_function:structural molecule activity)	K07605	KRT2		ENOG410YY6B(S:Function unknown)	ENOG410YY6B(structural constituent of epidermis)		sp|Q8BGZ7|K2C75_MOUSE(Keratin, type II cytoskeletal 75 OS=Mus musculus OX=10090 GN=Krt75 PE=1 SV=1)
ENSRNOG00000053608	U12	U12 minor spliceosomal RNA [Source:RFAM;Acc:RF00007]	151	0.0	0.0	0.0	0.0	1.0	0.0	1.0	1.0	no test	no test
ENSRNOG00000047367	Card14	caspase recruitment domain family, member 14 [Source:RGD Symbol;Acc:1591135]	2994	28.0	28.0	0.57	0.5	0.834570853514	-0.260893557973	0.497761947227	0.64052513898	no	down	XP_008766709.1(PREDICTED: LOW QUALITY PROTEIN: caspase recruitment domain-containing protein 14 isoform X1 [Rattus norvegicus])	GO:0005737(cellular_component:cytoplasm); GO:0051092(biological_process:positive regulation of NF-kappaB transcription factor activity); GO:0006915(biological_process:apoptotic process); GO:0033209(biological_process:tumor necrosis factor-mediated signaling pathway); GO:0050700(molecular_function:CARD domain binding); GO:0043066(biological_process:negative regulation of apoptotic process); GO:000…	K20913	CARD14	map04064(NF-kappa B signaling pathway)	COG0194(S:Function unknown)	COG0194(coiled-coil domain containing 40)	PF00619.21(CARD:Caspase recruitment domain); PF00625.21(Guanylate_kin:Guanylate kinase); PF00595.24(PDZ:PDZ domain)	sp|Q99KF0|CAR14_MOUSE(Caspase recruitment domain-containing protein 14 OS=Mus musculus OX=10090 GN=Card14 PE=2 SV=2)	688292.0
ENSRNOG00000058099	U6	U6 spliceosomal RNA [Source:RFAM;Acc:RF00026]	100	0.0	0.0	0.0	0.0	1.0	0.0	1.0	1.0	no test	no test
ENSRNOG00000058436	LOC108348215	zinc finger protein 420-like [Source:RGD Symbol;Acc:11371780]	3228	22.0	41.0	0.42	0.68	1.55533659064	0.637226828008	0.086324413573	0.139071641976	no	up	XP_006223014.1(PREDICTED: zinc finger protein 420-like isoform X1 [Rattus norvegicus])	GO:0006355(biological_process:regulation of transcription, DNA-templated); GO:0005634(cellular_component:nucleus); GO:0046872(molecular_function:metal ion binding); GO:0003676(molecular_function:nucleic acid binding); GO:0003677(molecular_function:DNA binding)	K09228	KRAB	map05168(Herpes simplex virus 1 infection)	COG5048(S:Function unknown)	COG5048(Zinc finger protein)	PF13465.6(zf-H2C2_2:Zinc-finger double domain); PF00096.26(zf-C2H2:Zinc finger, C2H2 type); PF13894.6(zf-C2H2_4:C2H2-type zinc finger); PF01352.27(KRAB:KRAB box); PF13912.6(zf-C2H2_6:C2H2-type zinc finger); PF12171.8(zf-C2H2_jaz:Zinc-finger double-stranded RNA-binding)	sp|E9PW05|ZFP54_MOUSE(Zinc finger protein 54 OS=Mus musculus OX=10090 GN=Zfp54 PE=2 SV=1)	361487.0
ENSRNOG00000060108	Olr399	olfactory receptor 399 [Source:RGD Symbol;Acc:1333418]	924	0.0	0.0	0.0	0.0	1.0	0.0	1.0	1.0	no test	no test	NP_001000560.1(olfactory receptor Olr399 [Rattus norvegicus])	GO:0004930(molecular_function:G-protein coupled receptor activity); GO:0016020(cellular_component:membrane); GO:0007608(biological_process:sensory perception of smell); GO:0016021(cellular_component:integral component of membrane); GO:0004984(molecular_function:olfactory receptor activity); GO:0050911(biological_process:detection of chemical stimulus involved in sensory perception of smell); GO:0…	K04257	OLFR	map04740(Olfactory transduction)	ENOG411198N(U:Intracellular trafficking, secretion, and vesicular transport)	ENOG411198N(Olfactory receptor)	PF13853.6(7tm_4:Olfactory receptor); PF00001.21(7tm_1:7 transmembrane receptor (rhodopsin family))	sp|Q8VGK5|OLF50_MOUSE(Olfactory receptor 50 OS=Mus musculus OX=10090 GN=Olfr50 PE=2 SV=1)	366026.0
ENSRNOG00000061318	AC123095.2		231	0.0	0.0	0.0	0.0	1.0	0.0	1.0	1.0	no test	no test	XP_002709854.1(PREDICTED: small nuclear ribonucleoprotein G [Oryctolagus cuniculus])	GO:0000245(biological_process:spliceosomal complex assembly); GO:0008334(biological_process:histone mRNA metabolic process); GO:0071007(cellular_component:U2-type catalytic step 2 spliceosome); GO:0071004(cellular_component:U2-type prespliceosome); GO:0071005(cellular_component:U2-type precatalytic spliceosome); GO:0034709(cellular_component:methylosome); GO:0000387(biological_process:spliceosoma…	K11099	SNRPG, SMG	map03040(Spliceosome)	ENOG41122Q1(S:Function unknown)	ENOG41122Q1(Numb homolog)		sp|Q3ZBL0|RUXG_BOVIN(Small nuclear ribonucleoprotein G OS=Bos taurus OX=9913 GN=SNRPG PE=3 SV=1)
ENSRNOG00000056856	U1	U1 spliceosomal RNA [Source:RFAM;Acc:RF00003]	159	0.0	0.0	0.0	0.0	1.0	0.0	1.0	1.0	no test	no test
ENSRNOG00000011292	NEWGENE_621351	collagen, type I, alpha 2 [Source:RGD Symbol;Acc:9452897]	4119	468.95	509.9	6.31	5.99	0.907447869084	-0.140113329106	0.128080070338	0.197923319824	no	down	XP_008773895.1(PREDICTED: collagen alpha-2(I) chain isoform X2 [Rattus norvegicus])	GO:0005201(molecular_function:extracellular matrix structural constituent); GO:0005783(cellular_component:endoplasmic reticulum); GO:0031012(cellular_component:extracellular matrix); GO:0001501(biological_process:skeletal system development); GO:0008217(biological_process:regulation of blood pressure); GO:0032963(biological_process:collagen metabolic process); GO:0030282(biological_process:bone m…	K06236	COL1A	map05205(Proteoglycans in cancer); map05165(Human papillomavirus infection); map04510(Focal adhesion); map05146(Amoebiasis); map04512(ECM-receptor interaction); map04974(Protein digestion and absorption); map04933(AGE-RAGE signaling pathway in diabetic complications); map04926(Relaxin signaling pathway); map04151(PI3K-Akt signaling pathway); map04611(Platelet activation)	ENOG410ZZWR(G:Carbohydrate transport and metabolism); ENOG410XNMM(S:Function unknown)	ENOG410ZZWR(collagen, type); ENOG410XNMM(collagen, type)	PF01391.18(Collagen:Collagen triple helix repeat (20 copies)); PF01410.18(COLFI:Fibrillar collagen C-terminal domain)	sp|P02466|CO1A2_RAT(Collagen alpha-2(I) chain OS=Rattus norvegicus OX=10116 GN=Col1a2 PE=1 SV=3)	84352.0
ENSRNOG00000061321	AC127106.1		162	0.0	0.0	0.0	0.0	1.0	0.0	1.0	1.0	no test	no test
ENSRNOG00000048982	LOC100912282	calcium-binding and coiled-coil domain-containing protein 1-like [Source:RGD Symbol;Acc:6488185]	3059	15.01	193.48	0.31	3.55	10.7576794629	3.42729500285	4.48087119601e-35	3.83252037416e-34	yes	up	XP_003750466.1(PREDICTED: calcium-binding and coiled-coil domain-containing protein 1 [Rattus norvegicus])	GO:0008022(molecular_function:protein C-terminus binding); GO:0010628(biological_process:positive regulation of gene expression); GO:0007165(biological_process:signal transduction); GO:0005737(cellular_component:cytoplasm); GO:0043565(molecular_function:sequence-specific DNA binding); GO:0005634(cellular_component:nucleus); GO:0003713(molecular_function:transcription coactivator activity); GO:000…				ENOG410ZVZ6(K:Transcription)	ENOG410ZVZ6(Wnt receptor signaling pathway)	PF07888.11(CALCOCO1:Calcium binding and coiled-coil domain (CALCOCO1) like); PF17751.1(SKICH:SKICH domain); PF18112.1(Zn-C2H2_12:Autophagy receptor zinc finger-C2H2 domain)	sp|Q66HR5|CACO1_RAT(Calcium-binding and coiled-coil domain-containing protein 1 OS=Rattus norvegicus OX=10116 GN=Calcoco1 PE=2 SV=1)	246047.0
ENSRNOG00000043733	AABR07001057.1		104	0.0	0.0	0.0	0.0	1.0	0.0	1.0	1.0	no test	no test
ENSRNOG00000043738	AABR07049554.1		72	0.0	0.0	0.0	0.0	1.0	0.0	1.0	1.0	no test	no test
ENSRNOG00000062275	AC133400.1		724	0.0	2.01	0.0	0.21	1.0	0.0	1.0	1.0	no	no change	XP_028720019.1(dnaJ homolog subfamily B member 6 isoform X3 [Peromyscus leucopus])	GO:0034504(biological_process:protein localization to nucleus); GO:0090084(biological_process:negative regulation of inclusion body assembly); GO:0006457(biological_process:protein folding); GO:0060710(biological_process:chorio-allantoic fusion); GO:0031072(molecular_function:heat shock protein binding); GO:0060715(biological_process:syncytiotrophoblast cell differentiation involved in labyrinthi…	K09512	DNAJB6		COG0484(O:Posttranslational modification, protein turnover, chaperones)	COG0484(ATP binding to DnaK triggers the release of the substrate protein, thus completing the reaction cycle. Several rounds of ATP-dependent interactions between DnaJ, DnaK and GrpE are required for fully efficient folding. Also involved, together with DnaK and GrpE, in the DNA replication of plasmids through activation of initiation proteins (By similarity))		sp|Q6AYU3|DNJB6_RAT(DnaJ homolog subfamily B member 6 OS=Rattus norvegicus OX=10116 GN=Dnajb6 PE=1 SV=1)
ENSRNOG00000033843	AABR07007121.1		813	486.92	592.05	50.52	52.0	1.01476150871	0.0211407021646	0.809873862136	0.94415406139	no	up	AAH52339.1(Rpl7a protein, partial [Mus musculus])	GO:0005840(cellular_component:ribosome); GO:0022625(cellular_component:cytosolic large ribosomal subunit); GO:0016020(cellular_component:membrane); GO:1990904(cellular_component:ribonucleoprotein complex); GO:0042254(biological_process:ribosome biogenesis); GO:0003723(molecular_function:RNA binding); GO:0000470(biological_process:maturation of LSU-rRNA); GO:0042788(cellular_component:polysomal ri…	K02936	RP-L7Ae, RPL7A	map03010(Ribosome)	COG1358(J:Translation, ribosomal structure and biogenesis)	COG1358((ribosomal) protein)	PF01248.26(Ribosomal_L7Ae:Ribosomal protein L7Ae/L30e/S12e/Gadd45 family)	sp|P12970|RL7A_MOUSE(60S ribosomal protein L7a OS=Mus musculus OX=10090 GN=Rpl7a PE=1 SV=2)
ENSRNOG00000053838	SNORD115	Small nucleolar RNA SNORD115 [Source:RFAM;Acc:RF00105]	78	0.0	0.0	0.0	0.0	1.0	0.0	1.0	1.0	no test	no test
ENSRNOG00000060519	AC242454.1		180	0.0	0.0	0.0	0.0	1.0	0.0	1.0	1.0	no test	no test
ENSRNOG00000061572	Smarcd1	SWI/SNF related, matrix associated, actin dependent regulator of chromatin, subfamily d, member 1 [Source:RGD Symbol;Acc:1305406]	3266	132.0	98.0	2.46	1.6	0.61960563367	-0.690577833216	0.00029792136152	0.000718218105591	no	down	XP_004778897.1(PREDICTED: SWI/SNF-related matrix-associated actin-dependent regulator of chromatin subfamily D member 1 [Mustela putorius furo])	GO:0071398(biological_process:cellular response to fatty acid); GO:0043231(cellular_component:intracellular membrane-bounded organelle); GO:0006338(biological_process:chromatin remodeling); GO:0048096(biological_process:chromatin-mediated maintenance of transcription); GO:0006337(biological_process:nucleosome disassembly); GO:0005634(cellular_component:nucleus); GO:0003713(molecular_function:tran…	K11650	SMARCD	map05225(Hepatocellular carcinoma); map04714(Thermogenesis)	COG5531(B:Chromatin structure and dynamics)	COG5531(SWI SNF related, matrix associated, actin dependent regulator of chromatin, subfamily d, member)	PF02201.18(SWIB:SWIB/MDM2 domain)	sp|Q96GM5|SMRD1_HUMAN(SWI/SNF-related matrix-associated actin-dependent regulator of chromatin subfamily D member 1 OS=Homo sapiens OX=9606 GN=SMARCD1 PE=1 SV=2)	363002.0
ENSRNOG00000061373	Loxl3	lysyl oxidase-like 3 [Source:RGD Symbol;Acc:1311011]	3198	12.0	23.0	0.23	0.38	1.5995941359	0.677705897363	0.174894652804	0.25936790234	no	up	NP_001101336.1(lysyl oxidase homolog 3 precursor [Rattus norvegicus])	GO:0030324(biological_process:lung development); GO:2000329(biological_process:negative regulation of T-helper 17 cell lineage commitment); GO:0021510(biological_process:spinal cord development); GO:0060021(biological_process:palate development); GO:1905590(biological_process:fibronectin fibril organization); GO:0001837(biological_process:epithelial to mesenchymal transition); GO:0016491(molecula…	K00280	LOXL2_3_4		ENOG410XSN1(O:Posttranslational modification, protein turnover, chaperones)	ENOG410XSN1(Lysyl oxidase-like)	PF01186.17(Lysyl_oxidase:Lysyl oxidase); PF00530.18(SRCR:Scavenger receptor cysteine-rich domain); PF15494.6(SRCR_2:Scavenger receptor cysteine-rich domain); PF09272.10(Hepsin-SRCR:Hepsin, SRCR domain)	sp|Q9Z175|LOXL3_MOUSE(Lysyl oxidase homolog 3 OS=Mus musculus OX=10090 GN=Loxl3 PE=1 SV=2)	312478.0
ENSRNOG00000046745	LOC691918	similar to Centrosomal protein of 27 kDa (Cep27 protein) [Source:RGD Symbol;Acc:1593362]	603	128.57	165.85	3.67	5.86	1.07656199779	0.106431404802	0.527610524781	0.671055274032	no	up	EDL79956.1(rCG26712, isoform CRA_a [Rattus norvegicus])	GO:0005737(cellular_component:cytoplasm); GO:0031023(biological_process:microtubule organizing center organization); GO:0005813(cellular_component:centrosome); GO:0007098(biological_process:centrosome cycle); GO:0005876(cellular_component:spindle microtubule); GO:0070652(cellular_component:HAUS complex); GO:0051225(biological_process:spindle assembly); GO:0051301(biological_process:cell division)	K16585	HAUS2		ENOG410Y2SI(U:Intracellular trafficking, secretion, and vesicular transport)	ENOG410Y2SI(HAUS augmin-like complex subunit 2)	PF15003.6(HAUS2:HAUS augmin-like complex subunit 2)	sp|Q9CQS9|HAUS2_MOUSE(HAUS augmin-like complex subunit 2 OS=Mus musculus OX=10090 GN=Haus2 PE=2 SV=1)	103691872.0
ENSRNOG00000052566	LOC108352926	uncharacterized LOC108352926 [Source:RGD Symbol;Acc:11490166]	788	0.0	0.0	0.0	0.0	1.0	0.0	1.0	1.0	no test	no test
ENSRNOG00000008134	Mefv	MEFV innate immuity regulator, pyrin [Source:RGD Symbol;Acc:61889]	3338	20.0	83.0	0.36	1.33	3.46346904208	1.79221777849	1.92698755047e-08	6.55582540194e-08	yes	up	XP_017452974.1(PREDICTED: pyrin isoform X1 [Rattus norvegicus])	GO:0005737(cellular_component:cytoplasm); GO:1900016(biological_process:negative regulation of cytokine production involved in inflammatory response); GO:0001726(cellular_component:ruffle); GO:0005776(cellular_component:autophagosome); GO:0030027(cellular_component:lamellipodium); GO:0031410(cellular_component:cytoplasmic vesicle); GO:0005634(cellular_component:nucleus); GO:0010508(biological_pro…	K12803	MEFV	map05135(Yersinia infection); map04621(NOD-like receptor signaling pathway)	ENOG4111G04(S:Function unknown)	ENOG4111G04(N(alpha)-acetyltransferase 60, NatF catalytic subunit)	PF02758.16(PYRIN:PAAD/DAPIN/Pyrin domain); PF00643.24(zf-B_box:B-box zinc finger)	sp|Q9JJ25|MEFV_RAT(Pyrin OS=Rattus norvegicus OX=10116 GN=Mefv PE=2 SV=1)	58923.0
ENSRNOG00000059568	Ugt3a2	UDP glycosyltransferase 3 family, polypeptide A2 [Source:RGD Symbol;Acc:1564365]	1272	0.0	0.0	0.0	0.0	1.0	0.0	1.0	1.0	no test	no test	XP_008759055.1(PREDICTED: UDP-glucuronosyltransferase 3A1 isoform X1 [Rattus norvegicus])	GO:0043541(cellular_component:UDP-N-acetylglucosamine transferase complex); GO:0043231(cellular_component:intracellular membrane-bounded organelle); GO:0016021(cellular_component:integral component of membrane); GO:0016020(cellular_component:membrane); GO:0071412(biological_process:cellular response to genistein); GO:0016740(molecular_function:transferase activity); GO:0016757(molecular_function:…				COG1819(S:Function unknown)	COG1819(LMBR1 domain containing 2)	PF00201.18(UDPGT:UDP-glucoronosyl and UDP-glucosyl transferase); PF04101.16(Glyco_tran_28_C:Glycosyltransferase family 28 C-terminal domain)	sp|Q8JZZ0|UD3A2_MOUSE(UDP-glucuronosyltransferase 3A2 OS=Mus musculus OX=10090 GN=Ugt3a2 PE=1 SV=2)	294793.0
ENSRNOG00000059455	AABR07051348.1		516	0.0	0.0	0.0	0.0	1.0	0.0	1.0	1.0	no test	no test	XP_028612713.1(uncharacterized protein LOC114612040 [Grammomys surdaster])	GO:0036094(molecular_function:small molecule binding)
ENSRNOG00000056863	AABR07050116.1		360	0.0	0.0	0.0	0.0	1.0	0.0	1.0	1.0	no test	no test	XP_006903136.1(PREDICTED: 40S ribosomal protein S20-like [Elephantulus edwardii])	GO:0015935(cellular_component:small ribosomal subunit); GO:0003735(molecular_function:structural constituent of ribosome); GO:0004674(molecular_function:protein serine/threonine kinase activity); GO:0005840(cellular_component:ribosome); GO:0003723(molecular_function:RNA binding); GO:0045202(cellular_component:synapse); GO:0006412(biological_process:translation); GO:0005524(molecular_function:ATP …	K02969	RP-S20e, RPS20	map03010(Ribosome)	COG0051(J:Translation, ribosomal structure and biogenesis)	COG0051(tRNA binding)	PF00338.22(Ribosomal_S10:Ribosomal protein S10p/S20e)	sp|Q3ZBH8|RS20_BOVIN(40S ribosomal protein S20 OS=Bos taurus OX=9913 GN=RPS20 PE=3 SV=1)
ENSRNOG00000058398	AABR07035780.3		1206	0.01	2.36	0.0	0.12	196.958721429	7.62174949139	0.142330604712	0.215965738495	no	up	XP_017460029.1(PREDICTED: zonadhesin isoform X2 [Rattus norvegicus])	GO:0016021(cellular_component:integral component of membrane)				ENOG410XNSK(S:Function unknown); ENOG41121S4(S:Function unknown)	ENOG410XNSK(oligomeric mucus gel-forming); ENOG41121S4(-)		sp|O88799|ZAN_MOUSE(Zonadhesin OS=Mus musculus OX=10090 GN=Zan PE=1 SV=1)
ENSRNOG00000009799	Dpagt1	dolichyl-phosphate N-acetylglucosaminephosphotransferase 1 [Source:RGD Symbol;Acc:735124]	2469	873.0	582.0	22.18	12.92	0.556380569009	-0.845856058694	1.38189039529e-28	1.02328361298e-27	no	down	NP_955420.1(UDP-N-acetylglucosamine--dolichyl-phosphate N-acetylglucosaminephosphotransferase [Rattus norvegicus])	GO:0043231(cellular_component:intracellular membrane-bounded organelle); GO:0051259(biological_process:protein oligomerization); GO:0046872(molecular_function:metal ion binding); GO:0005783(cellular_component:endoplasmic reticulum); GO:0006486(biological_process:protein glycosylation); GO:0006487(biological_process:protein N-linked glycosylation); GO:0006488(biological_process:dolichol-linked oli…	K01001	ALG7	map00510(N-Glycan biosynthesis)	COG0472(M:Cell wall/membrane/envelope biogenesis)	COG0472(phospho-N-acetylmuramoyl-pentapeptide-transferase activity)	PF00953.21(Glycos_transf_4:Glycosyl transferase family 4)	sp|P42867|GPT_MOUSE(UDP-N-acetylglucosamine--dolichyl-phosphate N-acetylglucosaminephosphotransferase OS=Mus musculus OX=10090 GN=Dpagt1 PE=1 SV=2)	300668.0
ENSRNOG00000028585	Tceal8	transcription elongation factor A like 8 [Source:RGD Symbol;Acc:1359631]	1051	372.0	431.0	26.74	26.57	0.966935585657	-0.0485083099918	0.633554893594	0.780150479086	no	down	NP_001014297.1(transcription elongation factor A protein-like 8 [Rattus norvegicus])	GO:0005634(cellular_component:nucleus); GO:0003746(molecular_function:translation elongation factor activity); GO:0050699(molecular_function:WW domain binding)				ENOG4111DNR(K:Transcription)	ENOG4111DNR(transcription, DNA-dependent)	PF04538.12(BEX:Brain expressed X-linked like family)	sp|Q6I7R5|TCAL8_RAT(Transcription elongation factor A protein-like 8 OS=Rattus norvegicus OX=10116 GN=Tceal8 PE=2 SV=1)	367909.0
ENSRNOG00000009855	Serpina5	serpin family A member 5 [Source:RGD Symbol;Acc:619817]	2920	2.0	17.0	0.04	0.31	7.09385225487	2.82656928328	0.000801801176608	0.00183961054323	no	up	NP_001231668.1(plasma serine protease inhibitor isoform 1 [Rattus norvegicus])	GO:0009897(cellular_component:external side of plasma membrane); GO:0036024(cellular_component:protein C inhibitor-TMPRSS7 complex); GO:0002080(cellular_component:acrosomal membrane); GO:0061107(biological_process:seminal vesicle development); GO:0036029(cellular_component:protein C inhibitor-KLK3 complex); GO:0031094(cellular_component:platelet dense tubular network); GO:0031091(cellular_compone…	K03913	SERPINA5, PCI	map04610(Complement and coagulation cascades)	COG4826(O:Posttranslational modification, protein turnover, chaperones)	COG4826(serine-type endopeptidase inhibitor activity)	PF00079.20(Serpin:Serpin (serine protease inhibitor))	sp|P70458|IPSP_MOUSE(Plasma serine protease inhibitor OS=Mus musculus OX=10090 GN=Serpina5 PE=1 SV=2)	65051.0
ENSRNOG00000008249	Brms1l	BRMS1 like transcriptional repressor [Source:RGD Symbol;Acc:1306006]	2558	126.0	51.38	3.08	1.1	0.340319448044	-1.55503849635	7.35298945621e-12	3.04933889179e-11	yes	down	EDL36719.1(mCG22342, isoform CRA_c, partial [Mus musculus])	GO:0070822(cellular_component:Sin3-type complex); GO:0000122(biological_process:negative regulation of transcription from RNA polymerase II promoter); GO:0004407(molecular_function:histone deacetylase activity); GO:0005634(cellular_component:nucleus); GO:0016575(biological_process:histone deacetylation); GO:0042826(molecular_function:histone deacetylase binding); GO:0040008(biological_process:reg…	K19196	BRMS1		ENOG410Y9N9(P:Inorganic ion transport and metabolism)	ENOG410Y9N9(Stores iron in a soluble, non-toxic, readily available form. Important for iron homeostasis)	PF08598.11(Sds3:Sds3-like)	sp|A4FV29|BRM1L_BOVIN(Breast cancer metastasis-suppressor 1-like protein OS=Bos taurus OX=9913 GN=BRMS1L PE=2 SV=1)	299053.0
ENSRNOG00000051055	AABR07038880.1		885	0.0	0.0	0.0	0.0	1.0	0.0	1.0	1.0	no test	no test	XP_028637524.1(mitochondrial 2-oxodicarboxylate carrier [Grammomys surdaster])	GO:0005743(cellular_component:mitochondrial inner membrane); GO:0016021(cellular_component:integral component of membrane); GO:0005739(cellular_component:mitochondrion)	K15110	SLC25A21, ODC		ENOG410XRZG(O:Posttranslational modification, protein turnover, chaperones)	ENOG410XRZG(solute carrier family 25 (mitochondrial oxoadipate carrier), member 21)		sp|Q99JD3|ODC_RAT(Mitochondrial 2-oxodicarboxylate carrier OS=Rattus norvegicus OX=10116 GN=Slc25a21 PE=2 SV=1)
ENSRNOG00000051113	AABR07038972.1		796	0.0	0.0	0.0	0.0	1.0	0.0	1.0	1.0	no test	no test	XP_027983022.1(60S ribosomal protein L7a isoform X1 [Eptesicus fuscus])	GO:0005840(cellular_component:ribosome); GO:0022625(cellular_component:cytosolic large ribosomal subunit); GO:0016020(cellular_component:membrane); GO:1990904(cellular_component:ribonucleoprotein complex); GO:0042254(biological_process:ribosome biogenesis); GO:0003723(molecular_function:RNA binding); GO:0000470(biological_process:maturation of LSU-rRNA); GO:0042788(cellular_component:polysomal ri…	K02936	RP-L7Ae, RPL7A	map03010(Ribosome)	COG1358(J:Translation, ribosomal structure and biogenesis)	COG1358((ribosomal) protein)		sp|P12970|RL7A_MOUSE(60S ribosomal protein L7a OS=Mus musculus OX=10090 GN=Rpl7a PE=1 SV=2)
ENSRNOG00000051348	AABR07033653.3		928	0.0	0.0	0.0	0.0	1.0	0.0	1.0	1.0	no test	no test	NP_001014279.1(mitochondrial mRNA pseudouridine synthase Trub2 [Rattus norvegicus])	GO:0008033(biological_process:tRNA processing); GO:0005829(cellular_component:cytosol); GO:0009982(molecular_function:pseudouridine synthase activity); GO:0003723(molecular_function:RNA binding); GO:0005759(cellular_component:mitochondrial matrix); GO:0070131(biological_process:positive regulation of mitochondrial translation); GO:0001522(biological_process:pseudouridine synthesis); GO:0006396(bi…	K23497	TRUB2		ENOG4110V1W(S:Function unknown)	ENOG4110V1W(TruB pseudouridine (psi) synthase homolog 2 (E. coli))		sp|Q5XFW2|TRUB2_RAT(Mitochondrial mRNA pseudouridine synthase Trub2 OS=Rattus norvegicus OX=10116 GN=Trub2 PE=2 SV=1)
ENSRNOG00000012274	Ddi2	DNA damage inducible 1 homolog 2 [Source:RGD Symbol;Acc:1311815]	9462	5284.0	2195.0	34.55	14.26	0.346684902245	-1.5283030848	0.0	0.0	yes	down	XP_006239367.1(PREDICTED: protein DDI1 homolog 2 isoform X1 [Rattus norvegicus])	GO:0097752(biological_process:regulation of DNA stability); GO:0016787(molecular_function:hydrolase activity); GO:0045920(biological_process:negative regulation of exocytosis); GO:0072711(biological_process:cellular response to hydroxyurea); GO:0031647(biological_process:regulation of protein stability); GO:0010498(biological_process:proteasomal protein catabolic process); GO:0006355(biological_p…	K11885	DDI1		ENOG410XPA0(S:Function unknown)	ENOG410XPA0(pleckstrin homology domain containing, family M (with RUN domain) member 2)	PF09668.10(Asp_protease:Aspartyl protease); PF13975.6(gag-asp_proteas:gag-polyprotein putative aspartyl protease); PF13650.6(Asp_protease_2:Aspartyl protease); PF00240.23(ubiquitin:Ubiquitin family); PF08284.11(RVP_2:Retroviral aspartyl protease); PF00077.20(RVP:Retroviral aspartyl protease)	sp|Q9ER99|RSCA1_MOUSE(Regulatory solute carrier protein family 1 member 1 OS=Mus musculus OX=10090 GN=Rsc1a1 PE=1 SV=2)	313668.0
ENSRNOG00000009955	Plch1	phospholipase C, eta 1 [Source:RGD Symbol;Acc:1561991]	6266	1.0	0.0	0.01	0.0	1.0	0.0	1.0	1.0	no	no change	XP_017446352.1(PREDICTED: 1-phosphatidylinositol 4,5-bisphosphate phosphodiesterase eta-1 isoform X1 [Rattus norvegicus])	GO:0005737(cellular_component:cytoplasm); GO:0016787(molecular_function:hydrolase activity); GO:0004435(molecular_function:phosphatidylinositol phospholipase C activity); GO:0006629(biological_process:lipid metabolic process); GO:0008081(molecular_function:phosphoric diester hydrolase activity); GO:0005829(cellular_component:cytosol); GO:0016020(cellular_component:membrane); GO:0016042(biological…	K19006	PLCH	map00562(Inositol phosphate metabolism)	ENOG410XPSW(S:Function unknown)	ENOG410XPSW(phospholipase c)	PF00388.19(PI-PLC-X:Phosphatidylinositol-specific phospholipase C, X domain); PF00387.19(PI-PLC-Y:Phosphatidylinositol-specific phospholipase C, Y domain); PF09279.11(EF-hand_like:Phosphoinositide-specific phospholipase C, efhand-like); PF00168.30(C2:C2 domain); PF13499.6(EF-hand_7:EF-hand domain pair); PF00036.32(EF-hand_1:EF hand); PF14788.6(EF-hand_10:EF hand); PF16457.5(PH_12:Pleckstrin homol…	sp|Q4KWH5|PLCH1_MOUSE(1-phosphatidylinositol 4,5-bisphosphate phosphodiesterase eta-1 OS=Mus musculus OX=10090 GN=Plch1 PE=2 SV=1)	310463.0
ENSRNOG00000051170	Ddx17	DEAD-box helicase 17 [Source:RGD Symbol;Acc:1304945]	3319	2576.27	1802.02	46.33	28.53	0.583756116187	-0.776562334439	3.87816669555e-70	5.77474477429e-69	no	down	EHH65839.1(hypothetical protein EGM_02689, partial [Macaca fascicularis])	GO:0016607(cellular_component:nuclear speck); GO:2001014(biological_process:regulation of skeletal muscle cell differentiation); GO:0003676(molecular_function:nucleic acid binding); GO:0045445(biological_process:myoblast differentiation); GO:0008186(molecular_function:RNA-dependent ATPase activity); GO:0005737(cellular_component:cytoplasm); GO:0000381(biological_process:regulation of alternative …	K13178	DDX17		COG0513(U:Intracellular trafficking, secretion, and vesicular transport)	COG0513(Required for the retention of luminal endoplasmic reticulum proteins. Determines the specificity of the luminal ER protein retention system. Also required for normal vesicular traffic through the Golgi (By similarity))	PF00270.29(DEAD:DEAD/DEAH box helicase); PF00271.31(Helicase_C:Helicase conserved C-terminal domain); PF04851.15(ResIII:Type III restriction enzyme, res subunit)	sp|Q92841|DDX17_HUMAN(Probable ATP-dependent RNA helicase DDX17 OS=Homo sapiens OX=9606 GN=DDX17 PE=1 SV=2)	315133.0
ENSRNOG00000025349	Maneal	mannosidase, endo-alpha-like [Source:RGD Symbol;Acc:1563973]	1359	0.0	0.0	0.0	0.0	1.0	0.0	1.0	1.0	no test	no test	XP_001056614.1(PREDICTED: glycoprotein endo-alpha-1,2-mannosidase-like protein isoform X2 [Rattus norvegicus])	GO:0005794(cellular_component:Golgi apparatus); GO:0016021(cellular_component:integral component of membrane); GO:0016020(cellular_component:membrane); GO:0016798(molecular_function:hydrolase activity, acting on glycosyl bonds); GO:0000139(cellular_component:Golgi membrane); GO:0004559(molecular_function:alpha-mannosidase activity)				ENOG4111PYT(S:Function unknown); ENOG410XT8Q(S:Function unknown)	ENOG4111PYT(mannosidase, endo-alpha-like); ENOG410XT8Q(mannosidase, endo-alpha-like)	PF16317.5(Glyco_hydro_99:Glycosyl hydrolase family 99)	sp|Q6P1J0|MANEL_MOUSE(Glycoprotein endo-alpha-1,2-mannosidase-like protein OS=Mus musculus OX=10090 GN=Maneal PE=2 SV=1)
ENSRNOG00000058155	AABR07043103.1		128	0.0	0.0	0.0	0.0	1.0	0.0	1.0	1.0	no test	no test
ENSRNOG00000035501	Mir24-2	microRNA 24-2 [Source:RGD Symbol;Acc:2325349]	108	0.0	0.0	0.0	0.0	1.0	0.0	1.0	1.0	no test	no test	XP_021487846.1(uncharacterized protein LOC110545809 [Meriones unguiculatus])									100314278.0
ENSRNOG00000002035	Paqr3	progestin and adipoQ receptor family member 3 [Source:RGD Symbol;Acc:1310426]	1857	813.76	496.74	13.32	6.68	0.509443479373	-0.973006000609	1.94755159707e-33	1.61614339749e-32	no	down	NP_001012033.1(progestin and adipoQ receptor family member 3 [Rattus norvegicus])	GO:0005794(cellular_component:Golgi apparatus); GO:0033137(biological_process:negative regulation of peptidyl-serine phosphorylation); GO:0038023(molecular_function:signaling receptor activity); GO:0034067(biological_process:protein localization to Golgi apparatus); GO:0016021(cellular_component:integral component of membrane); GO:0016020(cellular_component:membrane); GO:0000139(cellular_componen…				COG1272(C:Energy production and conversion)	COG1272(Key enzyme in the regulation of glycerol uptake and metabolism (By similarity))	PF03006.20(HlyIII:Haemolysin-III related)	sp|Q6TCG8|PAQR3_MOUSE(Progestin and adipoQ receptor family member 3 OS=Mus musculus OX=10090 GN=Paqr3 PE=2 SV=1)	305203.0
ENSRNOG00000052324	Y_RNA	Y RNA [Source:RFAM;Acc:RF00019]	95	0.0	0.0	0.0	0.0	1.0	0.0	1.0	1.0	no test	no test
ENSRNOG00000022421	Crtc1	CREB regulated transcription coactivator 1 [Source:RGD Symbol;Acc:1589158]	1893	34.0	22.0	1.17	0.66	0.540016434627	-0.888924780586	0.0224205652134	0.0410619063662	no	down	NP_001040580.1(CREB-regulated transcription coactivator 1 [Rattus norvegicus])	GO:0051289(biological_process:protein homotetramerization); GO:0008140(molecular_function:cAMP response element binding protein binding); GO:0032793(biological_process:positive regulation of CREB transcription factor activity); GO:0007613(biological_process:memory); GO:0030425(cellular_component:dendrite); GO:0003674(molecular_function:molecular_function); GO:0045202(cellular_component:synapse); …	K15309	CRTC1, TORC1	map05166(Human T-cell leukemia virus 1 infection)	ENOG410XPDQ(K:Transcription)	ENOG410XPDQ(CREB regulated transcription coactivator)	PF12885.7(TORC_M:Transducer of regulated CREB activity middle domain); PF12886.7(TORC_C:Transducer of regulated CREB activity, C terminus); PF12884.7(TORC_N:Transducer of regulated CREB activity, N terminus)	sp|Q157S1|CRTC1_RAT(CREB-regulated transcription coactivator 1 OS=Rattus norvegicus OX=10116 GN=Crtc1 PE=1 SV=1)	684527.0
ENSRNOG00000052687	Megf8	multiple EGF-like-domains 8 [Source:RGD Symbol;Acc:621190]	11924	297.0	336.31	1.42	1.42	0.945032066483	-0.0815648117225	0.476366535284	0.615789059805	no	down	NP_446080.1(multiple epidermal growth factor-like domains protein 8 precursor [Rattus norvegicus])	GO:0035108(biological_process:limb morphogenesis); GO:0030326(biological_process:embryonic limb morphogenesis); GO:0042074(biological_process:cell migration involved in gastrulation); GO:0097094(biological_process:craniofacial suture morphogenesis); GO:0060971(biological_process:embryonic heart tube left/right pattern formation); GO:0060972(biological_process:left/right pattern formation); GO:006…	K23664	MEGF8	map04340(Hedgehog signaling pathway)	ENOG410YF0N(S:Function unknown)	ENOG410YF0N(Multiple EGF-like-domains 8)	PF13418.6(Kelch_4:Galactose oxidase, central domain); PF13415.6(Kelch_3:Galactose oxidase, central domain); PF13964.6(Kelch_6:Kelch motif); PF13854.6(Kelch_5:Kelch motif); PF00431.20(CUB:CUB domain); PF00053.24(Laminin_EGF:Laminin EGF domain); PF12947.7(EGF_3:EGF domain); PF07645.15(EGF_CA:Calcium-binding EGF domain); PF01437.25(PSI:Plexin repeat); PF17205.3(PSI_integrin:Integrin plexin domain); …	sp|Q9QYP0|MEGF8_RAT(Multiple epidermal growth factor-like domains protein 8 OS=Rattus norvegicus OX=10116 GN=Megf8 PE=1 SV=2)	114029.0
ENSRNOG00000052417	Gm23822	predicted gene, 23822 [Source:MGI Symbol;Acc:MGI:5453599]	117	0.0	0.0	0.0	0.0	1.0	0.0	1.0	1.0	no test	no test
ENSRNOG00000035497	Mir3578	microRNA 3578 [Source:RGD Symbol;Acc:4888586]	117	0.0	0.0	0.0	0.0	1.0	0.0	1.0	1.0	no test	no test										100526593.0
ENSRNOG00000010805	Fabp4	fatty acid binding protein 4 [Source:RGD Symbol;Acc:69309]	563	234.0	1469.0	33.34	174.48	5.23925035817	2.389360403	1.33018227555e-177	4.0796392589e-176	yes	up	NP_445817.1(fatty acid-binding protein, adipocyte [Rattus norvegicus])	GO:0006631(biological_process:fatty acid metabolic process); GO:0051384(biological_process:response to glucocorticoid); GO:0005324(molecular_function:long-chain fatty acid transporter activity); GO:0042632(biological_process:cholesterol homeostasis); GO:0036041(molecular_function:long-chain fatty acid binding); GO:0005737(cellular_component:cytoplasm); GO:0050729(biological_process:positive regul…	K08753	FABP4, aP2	map04923(Regulation of lipolysis in adipocytes); map03320(PPAR signaling pathway)	ENOG4111US8(I:Lipid transport and metabolism)	ENOG4111US8(acid binding protein)	PF00061.23(Lipocalin:Lipocalin / cytosolic fatty-acid binding protein family); PF14651.6(Lipocalin_7:Lipocalin / cytosolic fatty-acid binding protein family)	sp|P70623|FABP4_RAT(Fatty acid-binding protein, adipocyte OS=Rattus norvegicus OX=10116 GN=Fabp4 PE=1 SV=3)	79451.0
ENSRNOG00000035499	Mir124-2	microRNA 124-2 [Source:RGD Symbol;Acc:2325576]	109	0.0	0.0	0.0	0.0	1.0	0.0	1.0	1.0	no test	no test										100314024.0
ENSRNOG00000019974	Uba52	ubiquitin A-52 residue ribosomal protein fusion product 1 [Source:RGD Symbol;Acc:68344]	504	3098.0	3252.0	725.41	616.0	0.876056945006	-0.190903444687	1.27358084655e-07	4.09313695727e-07	no	down	XP_020139466.1(ubiquitin-60S ribosomal protein L40 isoform X1 [Microcebus murinus])	GO:0000187(biological_process:activation of MAPK activity); GO:0005783(cellular_component:endoplasmic reticulum); GO:0022625(cellular_component:cytosolic large ribosomal subunit); GO:0003674(molecular_function:molecular_function); GO:0045202(cellular_component:synapse); GO:0015935(cellular_component:small ribosomal subunit); GO:0005737(cellular_component:cytoplasm); GO:0003735(molecular_function:…	K02927	RP-L40e, RPL40	map03010(Ribosome)	COG1552(S:Function unknown)	COG1552(KxDL motif containing 1)	PF00240.23(ubiquitin:Ubiquitin family); PF01020.17(Ribosomal_L40e:Ribosomal L40e family); PF11976.8(Rad60-SLD:Ubiquitin-2 like Rad60 SUMO-like); PF14560.6(Ubiquitin_2:Ubiquitin-like domain)	sp|P63048|RL40_BOVIN(Ubiquitin-60S ribosomal protein L40 OS=Bos taurus OX=9913 GN=UBA52 PE=1 SV=2)	64156.0
ENSRNOG00000019978	Parg	poly (ADP-ribose) glycohydrolase [Source:RGD Symbol;Acc:620387]	3974	401.0	356.0	6.04	4.71	0.740915770202	-0.432618553461	3.62701394085e-05	9.6683123356e-05	no	down	EDL88921.1(poly (ADP-ribose) glycohydrolase, isoform CRA_b [Rattus norvegicus])	GO:0005737(cellular_component:cytoplasm); GO:0004649(molecular_function:poly(ADP-ribose) glycohydrolase activity); GO:0005975(biological_process:carbohydrate metabolic process); GO:0043231(cellular_component:intracellular membrane-bounded organelle); GO:0016787(molecular_function:hydrolase activity); GO:0009225(biological_process:nucleotide-sugar metabolic process); GO:0005634(cellular_component:…	K07759	PARG		ENOG410XT3Y(S:Function unknown)	ENOG410XT3Y(Poly (ADP-ribose) glycohydrolase)	PF05028.14(PARG_cat:Poly (ADP-ribose) glycohydrolase (PARG))	sp|Q9QYM2|PARG_RAT(Poly(ADP-ribose) glycohydrolase OS=Rattus norvegicus OX=10116 GN=Parg PE=1 SV=1)	83507.0
ENSRNOG00000019987	Scand1	SCAN domain-containing 1 [Source:RGD Symbol;Acc:1308530]	766	706.62	897.28	80.35	86.02	1.05975451507	0.0837301129936	0.245878606124	0.348388071545	no	up	NP_001102069.1(SCAN domain-containing protein 1 [Rattus norvegicus])	GO:1903508(biological_process:positive regulation of nucleic acid-templated transcription); GO:0003700(molecular_function:transcription factor activity, sequence-specific DNA binding); GO:0005634(cellular_component:nucleus); GO:0003713(molecular_function:transcription coactivator activity); GO:0006355(biological_process:regulation of transcription, DNA-templated); GO:0045893(biological_process:po…				COG5048(S:Function unknown)	COG5048(PHD finger protein 20)	PF02023.17(SCAN:SCAN domain)	sp|Q32PG5|SCND1_BOVIN(SCAN domain-containing protein 1 OS=Bos taurus OX=9913 GN=SCAND1 PE=2 SV=1)	362252.0
ENSRNOG00000019982	Ethe1	ETHE1, persulfide dioxygenase [Source:RGD Symbol;Acc:1311034]	1027	347.0	280.0	25.74	17.8	0.673428930789	-0.570402393606	7.57587196867e-07	2.31228665602e-06	no	down	NP_001099704.1(persulfide dioxygenase ETHE1, mitochondrial [Rattus norvegicus])	GO:0005737(cellular_component:cytoplasm); GO:0055114(biological_process:oxidation-reduction process); GO:0070813(biological_process:hydrogen sulfide metabolic process); GO:0050313(molecular_function:sulfur dioxygenase activity); GO:0005739(cellular_component:mitochondrion); GO:0005654(cellular_component:nucleoplasm); GO:0016788(molecular_function:hydrolase activity, acting on ester bonds); GO:000…	K17725	ETHE1	map00920(Sulfur metabolism)	COG0491(L:Replication, recombination and repair)	COG0491(X-ray repair complementing defective repair in Chinese hamster cells 1)	PF00753.27(Lactamase_B:Metallo-beta-lactamase superfamily)	sp|Q9DCM0|ETHE1_MOUSE(Persulfide dioxygenase ETHE1, mitochondrial OS=Mus musculus OX=10090 GN=Ethe1 PE=1 SV=2)	292710.0
ENSRNOG00000029389	AY172581.5		68	0.0	0.0	0.0	0.0	1.0	0.0	1.0	1.0	no test	no test
ENSRNOG00000050171	Olr1081	olfactory receptor 1081 [Source:RGD Symbol;Acc:1333044]	954	0.0	0.0	0.0	0.0	1.0	0.0	1.0	1.0	no test	no test	NP_001000592.1(olfactory receptor Olr1081 [Rattus norvegicus])	GO:0005549(molecular_function:odorant binding); GO:0004930(molecular_function:G-protein coupled receptor activity); GO:0016020(cellular_component:membrane); GO:0007608(biological_process:sensory perception of smell); GO:0016021(cellular_component:integral component of membrane); GO:0004984(molecular_function:olfactory receptor activity); GO:0050911(biological_process:detection of chemical stimulu…	K04257	OLFR	map04740(Olfactory transduction)	ENOG410YBQN(U:Intracellular trafficking, secretion, and vesicular transport)	ENOG410YBQN(Olfactory receptor)	PF13853.6(7tm_4:Olfactory receptor); PF00001.21(7tm_1:7 transmembrane receptor (rhodopsin family)); PF10328.9(7TM_GPCR_Srx:Serpentine type 7TM GPCR chemoreceptor Srx)	sp|P23268|O1082_RAT(Olfactory receptor 1082 OS=Rattus norvegicus OX=10116 GN=Olr1082 PE=2 SV=1)	366834.0
ENSRNOG00000030463	Faim	Fas apoptotic inhibitory molecule [Source:RGD Symbol;Acc:620572]	1119	7.91	2.44	1.1	0.14	0.257440313853	-1.95769010488	0.0438767401367	0.0754092766448	no	down	XP_002730005.1(PREDICTED: fas apoptotic inhibitory molecule 1 isoform X1 [Rattus norvegicus])	GO:0005737(cellular_component:cytoplasm); GO:1902042(biological_process:negative regulation of extrinsic apoptotic signaling pathway via death domain receptors); GO:0006915(biological_process:apoptotic process); GO:0007249(biological_process:I-kappaB kinase/NF-kappaB signaling); GO:0050769(biological_process:positive regulation of neurogenesis); GO:0043066(biological_process:negative regulation o…				ENOG410XRNP(S:Function unknown)	ENOG410XRNP(Fas apoptotic inhibitory molecule)	PF06905.13(FAIM1:Fas apoptotic inhibitory molecule (FAIM1))	sp|Q8R5H8|FAIM1_RAT(Fas apoptotic inhibitory molecule 1 OS=Rattus norvegicus OX=10116 GN=Faim PE=2 SV=1)	140930.0
ENSRNOG00000023863	Gpr139	G protein-coupled receptor 139 [Source:RGD Symbol;Acc:1311729]	1038	0.0	0.0	0.0	0.0	1.0	0.0	1.0	1.0	no test	no test	NP_001019412.1(probable G-protein coupled receptor 139 [Rattus norvegicus])	GO:0004930(molecular_function:G-protein coupled receptor activity); GO:0016020(cellular_component:membrane); GO:0007200(biological_process:phospholipase C-activating G-protein coupled receptor signaling pathway); GO:0016021(cellular_component:integral component of membrane); GO:0008188(molecular_function:neuropeptide receptor activity); GO:0007218(biological_process:neuropeptide signaling pathway…	K08428	GPR139		ENOG410XRW9(U:Intracellular trafficking, secretion, and vesicular transport)	ENOG410XRW9(G protein-coupled receptor family C group 5 member B)	PF00001.21(7tm_1:7 transmembrane receptor (rhodopsin family)); PF10328.9(7TM_GPCR_Srx:Serpentine type 7TM GPCR chemoreceptor Srx)	sp|P0C0W8|GP139_RAT(Probable G-protein coupled receptor 139 OS=Rattus norvegicus OX=10116 GN=Gpr139 PE=2 SV=1)	293545.0
ENSRNOG00000012004	Ubap1	ubiquitin-associated protein 1 [Source:RGD Symbol;Acc:1305186]	2636	548.0	527.0	12.94	10.88	0.802589123726	-0.317266489296	0.000303589412573	0.000731131900569	no	down	NP_001012190.1(ubiquitin-associated protein 1 [Rattus norvegicus])	GO:0005737(cellular_component:cytoplasm); GO:0005794(cellular_component:Golgi apparatus); GO:0043231(cellular_component:intracellular membrane-bounded organelle); GO:0005829(cellular_component:cytosol); GO:0000813(cellular_component:ESCRT I complex); GO:0043130(molecular_function:ubiquitin binding); GO:0005515(molecular_function:protein binding); GO:0005886(cellular_component:plasma membrane); GO…				ENOG410ZK9H(O:Posttranslational modification, protein turnover, chaperones)	ENOG410ZK9H(ubiquitin-dependent protein catabolic process via the multivesicular body sorting pathway)	PF00627.31(UBA:UBA/TS-N domain)	sp|Q5XIS7|UBAP1_RAT(Ubiquitin-associated protein 1 OS=Rattus norvegicus OX=10116 GN=Ubap1 PE=2 SV=1)	362502.0
ENSRNOG00000023861	Snap91	synaptosome associated protein 91 [Source:RGD Symbol;Acc:69276]	2757	0.0	0.0	0.0	0.0	1.0	0.0	1.0	1.0	no test	no test	NP_113916.1(clathrin coat assembly protein AP180 [Rattus norvegicus])	GO:2000369(biological_process:regulation of clathrin-dependent endocytosis); GO:0008021(cellular_component:synaptic vesicle); GO:0016020(cellular_component:membrane); GO:0007269(biological_process:neurotransmitter secretion); GO:0048787(cellular_component:presynaptic active zone membrane); GO:0072583(biological_process:clathrin-dependent endocytosis); GO:0045211(cellular_component:postsynaptic me…	K20043	SNAP91, AP180, CALM		ENOG410XQ90(U:Intracellular trafficking, secretion, and vesicular transport)	ENOG410XQ90(Clathrin assembly protein)	PF07651.16(ANTH:ANTH domain); PF01417.20(ENTH:ENTH domain)	sp|Q05140|AP180_RAT(Clathrin coat assembly protein AP180 OS=Rattus norvegicus OX=10116 GN=Snap91 PE=1 SV=1)	65178.0
ENSRNOG00000017346	Myt1	myelin transcription factor 1 [Source:RGD Symbol;Acc:1304899]	5468	0.0	0.0	0.0	0.0	1.0	0.0	1.0	1.0	no test	no test	XP_006235844.1(PREDICTED: myelin transcription factor 1 isoform X1 [Rattus norvegicus])	GO:0031018(biological_process:endocrine pancreas development); GO:0030154(biological_process:cell differentiation); GO:0001158(molecular_function:enhancer sequence-specific DNA binding); GO:0009791(biological_process:post-embryonic development); GO:0010629(biological_process:negative regulation of gene expression); GO:0010628(biological_process:positive regulation of gene expression); GO:0008270(…	K23192	MYT1		ENOG4111XF7(K:Transcription); ENOG410ZPWS(K:Transcription)	ENOG4111XF7(myelin transcription factor 1); ENOG410ZPWS(Myelin transcription factor)	PF01530.18(zf-C2HC:Zinc finger, C2HC type); PF08474.11(MYT1:Myelin transcription factor 1)	sp|Q8CFC2|MYT1_MOUSE(Myelin transcription factor 1 OS=Mus musculus OX=10090 GN=Myt1 PE=1 SV=1)	362291.0
ENSRNOG00000029841	Cdh19	cadherin 19 [Source:RGD Symbol;Acc:1307169]	4387	0.0	0.0	0.0	0.0	1.0	0.0	1.0	1.0	no test	no test	NP_001009448.1(cadherin-19 precursor [Rattus norvegicus])	GO:0005913(cellular_component:cell-cell adherens junction); GO:0016342(cellular_component:catenin complex); GO:0000902(biological_process:cell morphogenesis); GO:0008092(molecular_function:cytoskeletal protein binding); GO:0098609(biological_process:cell-cell adhesion); GO:0034332(biological_process:adherens junction organization); GO:0016021(cellular_component:integral component of membrane); GO…	K06806	CDH19		ENOG410XQHI(S:Function unknown)	ENOG410XQHI(Rna-binding protein)	PF00028.17(Cadherin:Cadherin domain); PF01049.17(Cadherin_C:Cadherin cytoplasmic region); PF08266.12(Cadherin_2:Cadherin-like)	sp|Q9H159|CAD19_HUMAN(Cadherin-19 OS=Homo sapiens OX=9606 GN=CDH19 PE=2 SV=1)	360835.0
ENSRNOG00000012757	Nek3	NIMA-related kinase 3 [Source:RGD Symbol;Acc:1307419]	1542	71.0	45.0	2.48	1.37	0.528953357861	-0.918787581148	0.000692373753637	0.00160218639302	no	down	XP_006222338.1(PREDICTED: serine/threonine-protein kinase Nek3 isoform X2 [Rattus norvegicus])	GO:0090043(biological_process:regulation of tubulin deacetylation); GO:0005737(cellular_component:cytoplasm); GO:0006468(biological_process:protein phosphorylation); GO:0051301(biological_process:cell division); GO:0000166(molecular_function:nucleotide binding); GO:0004674(molecular_function:protein serine/threonine kinase activity); GO:0048812(biological_process:neuron projection morphogenesis);…	K20873	NEK3		ENOG410Y7JF(T:Signal transduction mechanisms)	ENOG410Y7JF(NIMA-related kinase)	PF00069.25(Pkinase:Protein kinase domain); PF07714.17(Pkinase_Tyr:Protein tyrosine kinase); PF14531.6(Kinase-like:Kinase-like)	sp|Q9R0A5|NEK3_MOUSE(Serine/threonine-protein kinase Nek3 OS=Mus musculus OX=10090 GN=Nek3 PE=1 SV=2)	306576.0
ENSRNOG00000033942	Grin2a	glutamate ionotropic receptor NMDA type subunit 2A [Source:RGD Symbol;Acc:2737]	4259	9.0	6.0	0.13	0.07	0.556380569009	-0.845856058694	0.260106819296	0.366243768943	no	down	NP_036705.3(glutamate receptor ionotropic, NMDA 2A precursor [Rattus norvegicus])	GO:0005261(molecular_function:cation channel activity); GO:0005783(cellular_component:endoplasmic reticulum); GO:0005262(molecular_function:calcium channel activity); GO:0007612(biological_process:learning); GO:0007613(biological_process:memory); GO:0007611(biological_process:learning or memory); GO:0008270(molecular_function:zinc ion binding); GO:0001508(biological_process:action potential); GO:…	ngi;K05209	;GRIN2A	map04015(Rap1 signaling pathway); map04014(Ras signaling pathway); map05322(Systemic lupus erythematosus); map05010(Alzheimer disease); map05033(Nicotine addiction); map04024(cAMP signaling pathway); map04713(Circadian entrainment); map04080(Neuroactive ligand-receptor interaction); map04020(Calcium signaling pathway); map05017(Spinocerebellar ataxia); map05014(Amyotrophic lateral sclerosis (ALS)…	ENOG410XNUR(J:Translation, ribosomal structure and biogenesis)	ENOG410XNUR(Ribosomal protein)	PF10565.9(NMDAR2_C:N-methyl D-aspartate receptor 2B3 C-terminus); PF00060.26(Lig_chan:Ligand-gated ion channel); PF10613.9(Lig_chan-Glu_bd:Ligated ion channel L-glutamate- and glycine-binding site); PF00497.20(SBP_bac_3:Bacterial extracellular solute-binding proteins, family 3); PF01094.28(ANF_receptor:Receptor family ligand binding region)	sp|Q00959|NMDE1_RAT(Glutamate receptor ionotropic, NMDA 2A OS=Rattus norvegicus OX=10116 GN=Grin2a PE=1 SV=2)	24409.0
ENSRNOG00000043334	Olr878	olfactory receptor 878 [Source:RGD Symbol;Acc:1332910]	930	0.0	0.0	0.0	0.0	1.0	0.0	1.0	1.0	no test	no test	NP_001000497.1(olfactory receptor Olr878 [Rattus norvegicus])	GO:0004930(molecular_function:G-protein coupled receptor activity); GO:0016020(cellular_component:membrane); GO:0007608(biological_process:sensory perception of smell); GO:0016021(cellular_component:integral component of membrane); GO:0004984(molecular_function:olfactory receptor activity); GO:0050911(biological_process:detection of chemical stimulus involved in sensory perception of smell); GO:0…	K04257	OLFR	map04740(Olfactory transduction)	ENOG41116WS(U:Intracellular trafficking, secretion, and vesicular transport)	ENOG41116WS(olfactory receptor, family 10, subfamily P, member 1)	PF13853.6(7tm_4:Olfactory receptor); PF00001.21(7tm_1:7 transmembrane receptor (rhodopsin family))	sp|Q8NGE2|O2AP1_HUMAN(Olfactory receptor 2AP1 OS=Homo sapiens OX=9606 GN=OR2AP1 PE=3 SV=1)	304610.0
ENSRNOG00000039651	Defb49	defensin beta 49 [Source:RGD Symbol;Acc:1560245]	255	0.0	0.0	0.0	0.0	1.0	0.0	1.0	1.0	no test	no test	NP_001032616.1(beta-defensin 133 precursor [Rattus norvegicus])	GO:0006952(biological_process:defense response); GO:0045087(biological_process:innate immune response); GO:0005576(cellular_component:extracellular region); GO:0042742(biological_process:defense response to bacterium)				ENOG411194U(U:Intracellular trafficking, secretion, and vesicular transport)	ENOG411194U(defensin, beta 133)	PF13841.6(Defensin_beta_2:Beta defensin)	sp|Q30KQ1|DB133_HUMAN(Beta-defensin 133 OS=Homo sapiens OX=9606 GN=DEFB133 PE=3 SV=1)	641653.0
ENSRNOG00000023130	Lyplal1	lysophospholipase-like 1 [Source:RGD Symbol;Acc:1311195]	1324	169.0	260.0	8.98	11.94	1.28395515925	0.360594818773	0.0103446545564	0.0201535643816	no	up	XP_021499088.1(lysophospholipase-like protein 1 isoform X1 [Meriones unguiculatus])	GO:0005737(cellular_component:cytoplasm); GO:0016787(molecular_function:hydrolase activity); GO:0005829(cellular_component:cytosol); GO:0052689(molecular_function:carboxylic ester hydrolase activity); GO:0002084(biological_process:protein depalmitoylation); GO:0042997(biological_process:negative regulation of Golgi to plasma membrane protein transport); GO:0008474(molecular_function:palmitoyl-(pr…	K06999	K06999		COG0400(S:Function unknown)	COG0400(phospholipase carboxylesterase)	PF02230.16(Abhydrolase_2:Phospholipase/Carboxylesterase); PF07859.13(Abhydrolase_3:alpha/beta hydrolase fold); PF12146.8(Hydrolase_4:Serine aminopeptidase, S33); PF01738.18(DLH:Dienelactone hydrolase family); PF00756.20(Esterase:Putative esterase); PF12697.7(Abhydrolase_6:Alpha/beta hydrolase family); PF03959.13(FSH1:Serine hydrolase (FSH1))	sp|Q3UFF7|LYPL1_MOUSE(Lysophospholipase-like protein 1 OS=Mus musculus OX=10090 GN=Lyplal1 PE=1 SV=3)	289357.0
ENSRNOG00000022636	Alpk1	alpha-kinase 1 [Source:RGD Symbol;Acc:1304613]	8412	498.0	289.0	3.41	1.74	0.484319230252	-1.04596980754	1.43739297904e-23	9.34333854584e-23	yes	down	XP_001076258.2(PREDICTED: alpha-protein kinase 1 isoform X2 [Rattus norvegicus])	GO:0006468(biological_process:protein phosphorylation); GO:0016301(molecular_function:kinase activity); GO:0002753(biological_process:cytoplasmic pattern recognition receptor signaling pathway); GO:0016310(biological_process:phosphorylation); GO:0005829(cellular_component:cytosol); GO:0009617(biological_process:response to bacterium); GO:0004674(molecular_function:protein serine/threonine kinase …	K08868	ALPK		ENOG4110KQR(O:Posttranslational modification, protein turnover, chaperones)	ENOG4110KQR(alpha-kinase 1)	PF02816.18(Alpha_kinase:Alpha-kinase family)	sp|Q9CXB8|ALPK1_MOUSE(Alpha-protein kinase 1 OS=Mus musculus OX=10090 GN=Alpk1 PE=2 SV=2)	310879.0
ENSRNOG00000022387	Olr1589	olfactory receptor 1589 [Source:RGD Symbol;Acc:1334435]	939	0.0	0.0	0.0	0.0	1.0	0.0	1.0	1.0	no test	no test	NP_001000083.1(olfactory receptor Olr1589 [Rattus norvegicus])	GO:0004930(molecular_function:G-protein coupled receptor activity); GO:0016020(cellular_component:membrane); GO:0007608(biological_process:sensory perception of smell); GO:0016021(cellular_component:integral component of membrane); GO:0004984(molecular_function:olfactory receptor activity); GO:0050911(biological_process:detection of chemical stimulus involved in sensory perception of smell); GO:0…	K04257	OLFR	map04740(Olfactory transduction)	ENOG410YFWH(U:Intracellular trafficking, secretion, and vesicular transport)	ENOG410YFWH(olfactory receptor, family 6, subfamily N, member)	PF13853.6(7tm_4:Olfactory receptor); PF00001.21(7tm_1:7 transmembrane receptor (rhodopsin family))	sp|Q8NGY5|OR6N1_HUMAN(Olfactory receptor 6N1 OS=Homo sapiens OX=9606 GN=OR6N1 PE=2 SV=1)	289251.0
ENSRNOG00000028909	AABR07006242.1		327	0.0	0.0	0.0	0.0	1.0	0.0	1.0	1.0	no test	no test	XP_002725782.1(PREDICTED: prostatic steroid-binding protein C1-like [Rattus norvegicus])	GO:0005496(molecular_function:steroid binding); GO:0005576(cellular_component:extracellular region); GO:0005615(cellular_component:extracellular space)				ENOG41113E2(S:Function unknown); ENOG4110Q9J(O:Posttranslational modification, protein turnover, chaperones)	ENOG41113E2(secretoglobin family 1D member); ENOG4110Q9J(secretoglobin family 1D member 1)	PF01099.17(Uteroglobin:Uteroglobin family)	sp|P02782|PSC1_RAT(Prostatic steroid-binding protein C1 OS=Rattus norvegicus OX=10116 GN=Psbpc1 PE=1 SV=1)
ENSRNOG00000059966	U2	U2 spliceosomal RNA [Source:RFAM;Acc:RF00004]	160	0.0	0.0	0.0	0.0	1.0	0.0	1.0	1.0	no test	no test
ENSRNOG00000052340	AABR07027810.2		88	0.0	0.0	0.0	0.0	1.0	0.0	1.0	1.0	no test	no test	RXN07335.1(hypothetical protein ROHU_035472 [Labeo rohita])
ENSRNOG00000049308	Sfxn2	sideroflexin 2 [Source:RGD Symbol;Acc:1306131]	2066	696.16	1107.91	13.07	18.3	1.32818517915	0.409456305131	2.52878228525e-09	9.13239279155e-09	no	up	OBS69515.1(hypothetical protein A6R68_01952 [Neotoma lepida])	GO:0031305(cellular_component:integral component of mitochondrial inner membrane); GO:0006865(biological_process:amino acid transport); GO:0006811(biological_process:ion transport); GO:0016020(cellular_component:membrane); GO:1990542(biological_process:mitochondrial transmembrane transport); GO:0005739(cellular_component:mitochondrion); GO:0055085(biological_process:transmembrane transport); GO:0…	K23501	SFXN2		ENOG410YU8V(S:Function unknown)	ENOG410YU8V(ADP-ribosylation factor-like)	PF03820.17(Mtc:Tricarboxylate carrier)	sp|Q925N2|SFXN2_MOUSE(Sideroflexin-2 OS=Mus musculus OX=10090 GN=Sfxn2 PE=1 SV=1)	294011.0
ENSRNOG00000049435	AABR07063459.1		369	0.0	0.0	0.0	0.0	1.0	0.0	1.0	1.0	no test	no test	XP_017449912.1(PREDICTED: uncharacterized protein LOC108348366 isoform X1 [Rattus norvegicus])							PF04822.13(Takusan:Takusan)
ENSRNOG00000009741	Cyp4a3	cytochrome P450, family 4, subfamily a, polypeptide 3 [Source:RGD Symbol;Acc:631356]	1521	11592.72	6867.76	272.11	147.2	0.494416523899	-1.01620113452	0.0	0.0	yes	down	EDL90312.1(cytochrome P450, family 4, subfamily a, polypeptide 14 [Rattus norvegicus])	GO:0004497(molecular_function:monooxygenase activity); GO:0016705(molecular_function:oxidoreductase activity, acting on paired donors, with incorporation or reduction of molecular oxygen); GO:0005789(cellular_component:endoplasmic reticulum membrane); GO:0016491(molecular_function:oxidoreductase activity); GO:0016021(cellular_component:integral component of membrane); GO:0016020(cellular_componen…	K07425	CYP4A	map04750(Inflammatory mediator regulation of TRP channels); map00590(Arachidonic acid metabolism); map04270(Vascular smooth muscle contraction); map03320(PPAR signaling pathway); map00830(Retinol metabolism); map00071(Fatty acid degradation)	COG2124(Q:Secondary metabolites biosynthesis, transport and catabolism)	COG2124(Cytochrome p450)	PF00067.22(p450:Cytochrome P450)	sp|P20817|CP4AE_RAT(Cytochrome P450 4A14 OS=Rattus norvegicus OX=10116 GN=Cyp4a14 PE=1 SV=2)	298423.0
ENSRNOG00000029399	Bcam	basal cell adhesion molecule (Lutheran blood group) [Source:RGD Symbol;Acc:68378]	2427	218.0	485.0	5.65	10.98	1.85672873374	0.892763054325	2.64670609667e-15	1.28194465301e-14	no	up	EDM08137.1(basal cell adhesion molecule, isoform CRA_a [Rattus norvegicus])	GO:0008022(molecular_function:protein C-terminus binding); GO:0016020(cellular_component:membrane); GO:0009986(cellular_component:cell surface); GO:0005055(molecular_function:laminin receptor activity); GO:0043236(molecular_function:laminin binding); GO:0007160(biological_process:cell-matrix adhesion); GO:0005887(cellular_component:integral component of plasma membrane); GO:0005886(cellular_compo…	K06578	LU, CD239		ENOG4111XZT(U:Intracellular trafficking, secretion, and vesicular transport)	ENOG4111XZT(Basal cell adhesion molecule (Lutheran blood group))	PF13927.6(Ig_3:Immunoglobulin domain); PF08205.12(C2-set_2:CD80-like C2-set immunoglobulin domain); PF13895.6(Ig_2:Immunoglobulin domain); PF07679.16(I-set:Immunoglobulin I-set domain); PF00047.25(ig:Immunoglobulin domain); PF07686.17(V-set:Immunoglobulin V-set domain)	sp|Q9ESS6|BCAM_RAT(Basal cell adhesion molecule OS=Rattus norvegicus OX=10116 GN=Bcam PE=2 SV=1)	78958.0
ENSRNOG00000061623	AABR07043354.1		625	0.0	0.0	0.0	0.0	1.0	0.0	1.0	1.0	no test	no test	XP_017456978.1(PREDICTED: uncharacterized protein LOC108353205 isoform X3 [Rattus norvegicus])	GO:0017048(molecular_function:Rho GTPase binding); GO:0005938(cellular_component:cell cortex); GO:0035385(biological_process:Roundabout signaling pathway); GO:0000146(molecular_function:microfilament motor activity); GO:0005829(cellular_component:cytosol); GO:0005096(molecular_function:GTPase activator activity); GO:0016887(molecular_function:ATPase activity); GO:0003779(molecular_function:actin …	K10360	MYO9		COG5022(Z:Cytoskeleton)	COG5022(myosin heavy chain)		sp|Q9QY06|MYO9B_MOUSE(Unconventional myosin-IXb OS=Mus musculus OX=10090 GN=Myo9b PE=1 SV=2)
ENSRNOG00000003835	Slc43a2	solute carrier family 43 member 2 [Source:RGD Symbol;Acc:1305819]	4492	78.0	468.0	1.23	6.62	5.00742512108	2.32406894275	4.45822647775e-56	5.48158452264e-55	yes	up	NP_001099282.1(large neutral amino acids transporter small subunit 4 [Rattus norvegicus])	GO:1902475(biological_process:L-alpha-amino acid transmembrane transport); GO:0060358(biological_process:negative regulation of leucine import); GO:0016021(cellular_component:integral component of membrane); GO:0016020(cellular_component:membrane); GO:0015804(biological_process:neutral amino acid transport); GO:0022857(molecular_function:transmembrane transporter activity); GO:0015807(biological_…	K08229	SLC43A2		ENOG410XS1N(U:Intracellular trafficking, secretion, and vesicular transport)	ENOG410XS1N(L-amino acid transmembrane transporter activity)	PF07690.16(MFS_1:Major Facilitator Superfamily)	sp|Q0VCM6|LAT4_BOVIN(Large neutral amino acids transporter small subunit 4 OS=Bos taurus OX=9913 GN=SLC43A2 PE=2 SV=1)	287532.0
ENSRNOG00000053216	U6	U6 spliceosomal RNA [Source:RFAM;Acc:RF00026]	106	0.0	0.0	0.0	0.0	1.0	0.0	1.0	1.0	no test	no test
ENSRNOG00000036145	5S_rRNA	5S ribosomal RNA [Source:RFAM;Acc:RF00001]	112	0.0	0.0	0.0	0.0	1.0	0.0	1.0	1.0	no test	no test	XP_020439386.1(uncharacterized protein LOC109950918 [Corvus cornix cornix])		K10603	AIRE	map04120(Ubiquitin mediated proteolysis); map05340(Primary immunodeficiency)
ENSRNOG00000058130	Pym1	PYM homolog 1, exon junction complex associated factor [Source:RGD Symbol;Acc:1306096]	1164	125.0	184.0	5.97	7.71	1.22848829637	0.296884113422	0.0725531248681	0.118877785279	no	up	NP_001102456.1(partner of Y14 and mago [Rattus norvegicus])	GO:0005737(cellular_component:cytoplasm); GO:0035145(cellular_component:exon-exon junction complex); GO:0000184(biological_process:nuclear-transcribed mRNA catabolic process, nonsense-mediated decay); GO:0005730(cellular_component:nucleolus); GO:0005634(cellular_component:nucleus); GO:1903259(biological_process:exon-exon junction complex disassembly); GO:0005654(cellular_component:nucleoplasm); G…	K14294	WIBG, PYM	map03013(RNA transport); map03015(mRNA surveillance pathway)	ENOG4111KHQ(K:Transcription)	ENOG4111KHQ(within bgcn homolog (Drosophila))	PF09282.10(Mago-bind:Mago binding)	sp|Q8CHP5|PYM1_MOUSE(Partner of Y14 and mago OS=Mus musculus OX=10090 GN=Pym1 PE=1 SV=2)	366790.0
ENSRNOG00000019549	Akap12	A-kinase anchoring protein 12 [Source:RGD Symbol;Acc:70988]	6251	162.0	88.0	1.58	0.75	0.453347130304	-1.14131194222	9.07180445934e-10	3.3595718294e-09	yes	down	NP_476444.2(A-kinase anchor protein 12 isoform alpha [Rattus norvegicus])	GO:0030159(molecular_function:receptor signaling complex scaffold activity); GO:0050804(biological_process:modulation of synaptic transmission); GO:0007165(biological_process:signal transduction); GO:0032496(biological_process:response to lipopolysaccharide); GO:0051770(biological_process:positive regulation of nitric-oxide synthase biosynthetic process); GO:0005737(cellular_component:cytoplasm);…	K16528	AKAP12		ENOG4110Y3C(T:Signal transduction mechanisms)	ENOG4110Y3C(A kinase (PRKA) anchor protein 12)	PF03832.13(WSK:WSK motif)	sp|Q5QD51|AKA12_RAT(A-kinase anchor protein 12 OS=Rattus norvegicus OX=10116 GN=Akap12 PE=1 SV=1)	83425.0
ENSRNOG00000006384	Ddx58	DEXD/H-box helicase 58 [Source:RGD Symbol;Acc:1309460]	1794	464.84	1694.0	41.7	85.98	3.04139709546	1.60473419198	6.83223009135e-122	1.53435833978e-120	yes	up	NP_001100115.1(probable ATP-dependent RNA helicase DDX58 [Rattus norvegicus])	GO:0009597(biological_process:detection of virus); GO:0015629(cellular_component:actin cytoskeleton); GO:0010628(biological_process:positive regulation of gene expression); GO:0008270(molecular_function:zinc ion binding); GO:0003676(molecular_function:nucleic acid binding); GO:0003677(molecular_function:DNA binding); GO:0005923(cellular_component:bicellular tight junction); GO:0005737(cellular_co…	K12646	DDX58, RIG-I	map05164(Influenza A); map05162(Measles); map05160(Hepatitis C); map05161(Hepatitis B); map05168(Herpes simplex virus 1 infection); map05169(Epstein-Barr virus infection); map04622(RIG-I-like receptor signaling pathway); map04623(Cytosolic DNA-sensing pathway); map04064(NF-kappa B signaling pathway)	COG1111(L:Replication, recombination and repair)	COG1111(helicase)	PF16739.5(CARD_2:Caspase recruitment domain); PF18119.1(RIG-I_C:RIG-I receptor C-terminal domain); PF04851.15(ResIII:Type III restriction enzyme, res subunit); PF00270.29(DEAD:DEAD/DEAH box helicase)	sp|Q6Q899|DDX58_MOUSE(Probable ATP-dependent RNA helicase DDX58 OS=Mus musculus OX=10090 GN=Ddx58 PE=1 SV=2)	297989.0
ENSRNOG00000027773	Ppp4r3a	protein phosphatase 4, regulatory subunit 3A [Source:RGD Symbol;Acc:1309059]	3403	883.0	690.0	12.24	8.51	0.652156159598	-0.616710633956	2.62169387443e-17	1.37211160782e-16	no	down	NP_001101520.2(serine/threonine-protein phosphatase 4 regulatory subunit 3A isoform 2 [Rattus norvegicus])	GO:0005737(cellular_component:cytoplasm); GO:0016607(cellular_component:nuclear speck); GO:0006470(biological_process:protein dephosphorylation); GO:0005634(cellular_component:nucleus); GO:0005815(cellular_component:microtubule organizing center); GO:0005654(cellular_component:nucleoplasm); GO:0030289(cellular_component:protein phosphatase 4 complex); GO:0005829(cellular_component:cytosol); GO:00…	K17491	SMEK, PPP4R3	map04922(Glucagon signaling pathway)	ENOG410XQ7A(U:Intracellular trafficking, secretion, and vesicular transport)	ENOG410XQ7A(G protein-coupled receptor)	PF04802.15(SMK-1:Component of IIS longevity pathway SMK-1)	sp|Q6P2K6|P4R3A_MOUSE(Serine/threonine-protein phosphatase 4 regulatory subunit 3A OS=Mus musculus OX=10090 GN=Ppp4r3a PE=1 SV=1)	314388.0
ENSRNOG00000024119	Ghsr	growth hormone secretagogue receptor [Source:RGD Symbol;Acc:621397]	1350	0.0	0.0	0.0	0.0	1.0	0.0	1.0	1.0	no test	no test	NP_114464.1(growth hormone secretagogue receptor type 1 [Rattus norvegicus])	GO:0017046(molecular_function:peptide hormone binding); GO:0045923(biological_process:positive regulation of fatty acid metabolic process); GO:0071222(biological_process:cellular response to lipopolysaccharide); GO:0045927(biological_process:positive regulation of growth); GO:0032100(biological_process:positive regulation of appetite); GO:0097067(biological_process:cellular response to thyroid ho…	K04284	GHSR	map04024(cAMP signaling pathway); map04080(Neuroactive ligand-receptor interaction); map04935(Growth hormone synthesis, secretion and action)	ENOG410XRW9(S:Function unknown)	ENOG410XRW9(tumor necrosis factor (ligand) superfamily, member 10)	PF00001.21(7tm_1:7 transmembrane receptor (rhodopsin family)); PF10324.9(7TM_GPCR_Srw:Serpentine type 7TM GPCR chemoreceptor Srw); PF10323.9(7TM_GPCR_Srv:Serpentine type 7TM GPCR chemoreceptor Srv); PF10320.9(7TM_GPCR_Srsx:Serpentine type 7TM GPCR chemoreceptor Srsx); PF10328.9(7TM_GPCR_Srx:Serpentine type 7TM GPCR chemoreceptor Srx); PF13853.6(7tm_4:Olfactory receptor)	sp|O08725|GHSR_RAT(Growth hormone secretagogue receptor type 1 OS=Rattus norvegicus OX=10116 GN=Ghsr PE=2 SV=1)	84022.0
ENSRNOG00000017481	Sucla2	succinate-CoA ligase ADP-forming beta subunit [Source:RGD Symbol;Acc:1309397]	2092	1440.0	1116.0	44.18	29.86	0.646792411473	-0.628625342473	4.1400057689e-28	3.02209390919e-27	no	down	NP_001101857.2(succinyl-CoA ligase [ADP-forming] subunit beta, mitochondrial [Rattus norvegicus])	GO:0006104(biological_process:succinyl-CoA metabolic process); GO:0043209(cellular_component:myelin sheath); GO:0000287(molecular_function:magnesium ion binding); GO:0042709(cellular_component:succinate-CoA ligase complex); GO:0005739(cellular_component:mitochondrion); GO:0000166(molecular_function:nucleotide binding); GO:0006105(biological_process:succinate metabolic process); GO:0003824(molecul…	K01900	LSC2	map00020(Citrate cycle (TCA cycle)); map00640(Propanoate metabolism)	COG0045(F:Nucleotide transport and metabolism)	COG0045(NUDiX hydrolase)	PF08442.10(ATP-grasp_2:ATP-grasp domain); PF00549.19(Ligase_CoA:CoA-ligase); PF13549.6(ATP-grasp_5:ATP-grasp domain); PF02786.17(CPSase_L_D2:Carbamoyl-phosphate synthase L chain, ATP binding domain)	sp|Q9Z2I9|SUCB1_MOUSE(Succinate--CoA ligase [ADP-forming] subunit beta, mitochondrial OS=Mus musculus OX=10090 GN=Sucla2 PE=1 SV=2)	361071.0
ENSRNOG00000025693	Tdrd6	tudor domain containing 6 [Source:RGD Symbol;Acc:1305956]	7061	0.0	0.0	0.0	0.0	1.0	0.0	1.0	1.0	no test	no test	XP_006244670.1(PREDICTED: tudor domain-containing protein 6 isoform X1 [Rattus norvegicus])	GO:0005737(cellular_component:cytoplasm); GO:0000387(biological_process:spliceosomal snRNP assembly); GO:0043186(cellular_component:P granule); GO:0005783(cellular_component:endoplasmic reticulum); GO:0005829(cellular_component:cytosol); GO:1990904(cellular_component:ribonucleoprotein complex); GO:0007275(biological_process:multicellular organism development); GO:0007281(biological_process:germ c…	K18405	TDRD1_4_6_7		ENOG4110W7C(S:Function unknown)	ENOG4110W7C(Tudor domain containing 6)	PF00567.24(TUDOR:Tudor domain); PF18104.1(Tudor_2:Jumonji domain-containing protein 2A Tudor domain); PF00565.17(SNase:Staphylococcal nuclease homologue)	sp|P61407|TDRD6_MOUSE(Tudor domain-containing protein 6 OS=Mus musculus OX=10090 GN=Tdrd6 PE=1 SV=1)	316254.0
ENSRNOG00000025934	LOC685964	hypothetical protein LOC685964 [Source:RGD Symbol;Acc:1587811]	704	0.0	0.0	0.0	0.0	1.0	0.0	1.0	1.0	no test	no test	NP_001102959.1(uncharacterized protein C3orf22 homolog [Rattus norvegicus])	GO:0050660(molecular_function:flavin adenine dinucleotide binding); GO:0005623(cellular_component:cell); GO:0016668(molecular_function:oxidoreductase activity, acting on a sulfur group of donors, NAD(P) as acceptor); GO:0045454(biological_process:cell redox homeostasis); GO:0015035(molecular_function:protein disulfide oxidoreductase activity); GO:0009055(molecular_function:electron carrier activi…				ENOG4111ABC(S:Function unknown)	ENOG4111ABC(Chromosome 3 open reading frame)		sp|Q8C5S3|CC022_MOUSE(Uncharacterized protein C3orf22 homolog OS=Mus musculus OX=10090 PE=2 SV=1)	685964.0
ENSRNOG00000033531	Cacna2d1	calcium voltage-gated channel auxiliary subunit alpha2delta 1 [Source:RGD Symbol;Acc:2247]	3276	16.27	116.85	3.04	36.12	5.99382939355	2.58347802002	5.36954699242e-17	2.77316943162e-16	yes	up	NP_037051.2(voltage-dependent calcium channel subunit alpha-2/delta-1 isoform 1 precursor [Rattus norvegicus])	GO:0061577(biological_process:calcium ion transmembrane transport via high voltage-gated calcium channel); GO:1990454(cellular_component:L-type voltage-gated calcium channel complex); GO:0005262(molecular_function:calcium channel activity); GO:0060307(biological_process:regulation of ventricular cardiac muscle cell membrane repolarization); GO:0005891(cellular_component:voltage-gated calcium chan…	K04858	CACNA2D1	map04260(Cardiac muscle contraction); map04261(Adrenergic signaling in cardiomyocytes); map04010(MAPK signaling pathway); map04921(Oxytocin signaling pathway); map05414(Dilated cardiomyopathy (DCM)); map05412(Arrhythmogenic right ventricular cardiomyopathy (ARVC)); map05410(Hypertrophic cardiomyopathy (HCM))	ENOG410XPDX(S:Function unknown)	ENOG410XPDX(Calcium channel, voltage-dependent, alpha 2 delta subunit)	PF08473.11(VGCC_alpha2:Neuronal voltage-dependent calcium channel alpha 2acd); PF08399.11(VWA_N:VWA N-terminal); PF00092.28(VWA:von Willebrand factor type A domain); PF13768.6(VWA_3:von Willebrand factor type A domain); PF13519.6(VWA_2:von Willebrand factor type A domain); PF02743.18(dCache_1:Cache domain)	sp|P54290|CA2D1_RAT(Voltage-dependent calcium channel subunit alpha-2/delta-1 OS=Rattus norvegicus OX=10116 GN=Cacna2d1 PE=1 SV=1)	25399.0
ENSRNOG00000048787	Vom1r108	vomeronasal 1 receptor 108 [Source:RGD Symbol;Acc:1305257]	921	0.0	0.0	0.0	0.0	1.0	0.0	1.0	1.0	no test	no test	EDL86639.1(vomeronasal 1 receptor, G6 [Rattus norvegicus])	GO:0004930(molecular_function:G-protein coupled receptor activity); GO:0016021(cellular_component:integral component of membrane); GO:0016020(cellular_component:membrane); GO:0005550(molecular_function:pheromone binding); GO:0007165(biological_process:signal transduction); GO:0005887(cellular_component:integral component of plasma membrane); GO:0005886(cellular_component:plasma membrane); GO:0007…	K04614	V1R		ENOG410Y0C1(U:Intracellular trafficking, secretion, and vesicular transport); ENOG4111F74(U:Intracellular trafficking, secretion, and vesicular transport)	ENOG410Y0C1(pheromone receptor activity); ENOG4111F74(vomeronasal 1 receptor)	PF03402.14(V1R:Vomeronasal organ pheromone receptor family, V1R); PF05296.13(TAS2R:Taste receptor protein (TAS2R))	sp|Q9BXE9|VN1R3_HUMAN(Vomeronasal type-1 receptor 3 OS=Homo sapiens OX=9606 GN=VN1R3 PE=2 SV=1)	299649.0
ENSRNOG00000018215	Slc22a6	solute carrier family 22 member 6 [Source:RGD Symbol;Acc:69338]	2237	4.0	2.0	0.11	0.05	0.417285426757	-1.26089355797	0.297656255386	0.411779111529	no	down	NP_058920.1(solute carrier family 22 member 6 [Rattus norvegicus])	GO:0005901(cellular_component:caveola); GO:0006820(biological_process:anion transport); GO:0016021(cellular_component:integral component of membrane); GO:0016020(cellular_component:membrane); GO:0051260(biological_process:protein homooligomerization); GO:0015698(biological_process:inorganic anion transport); GO:0042802(molecular_function:identical protein binding); GO:0042803(molecular_function:p…	K08203	SLC22A6, OAT1		COG0477(G:Carbohydrate transport and metabolism)	COG0477(major facilitator Superfamily)	PF00083.24(Sugar_tr:Sugar (and other) transporter); PF07690.16(MFS_1:Major Facilitator Superfamily)	sp|O35956|S22A6_RAT(Solute carrier family 22 member 6 OS=Rattus norvegicus OX=10116 GN=Slc22a6 PE=1 SV=1)	29509.0
ENSRNOG00000005410	Cdca7l	cell division cycle associated 7 like [Source:RGD Symbol;Acc:1564080]	2566	3.0	10.0	0.07	0.21	2.78190284505	1.47607203619	0.0897683471824	0.143816573368	no	up	NP_001030125.1(cell division cycle-associated 7-like protein [Rattus norvegicus])	GO:0005737(cellular_component:cytoplasm); GO:0005654(cellular_component:nucleoplasm); GO:0005730(cellular_component:nucleolus); GO:0008284(biological_process:positive regulation of cell proliferation); GO:0005634(cellular_component:nucleus); GO:0001650(cellular_component:fibrillar center); GO:0006355(biological_process:regulation of transcription, DNA-templated); GO:0005829(cellular_component:cyt…				ENOG410XQV7(D:Cell cycle control, cell division, chromosome partitioning)	ENOG410XQV7(Cell division cycle associated 7-like)	PF10497.9(zf-4CXXC_R1:Zinc-finger domain of monoamine-oxidase A repressor R1)	sp|Q4G059|CDA7L_RAT(Cell division cycle-associated 7-like protein OS=Rattus norvegicus OX=10116 GN=Cdca7l PE=1 SV=1)	619566.0
ENSRNOG00000018377	AC123471.1	SWI/SNF related, matrix associated, actin dependent regulator of chromatin, subfamily e, member 1 [Source:NCBI gene;Acc:103694314]	1122	3.06	2.18	0.2	0.12	0.594563549236	-0.750097075889	0.553816652637	0.695613688317	no	down	XP_006889486.1(PREDICTED: SWI/SNF-related matrix-associated actin-dependent regulator of chromatin subfamily E member 1 isoform X3 [Elephantulus edwardii])	GO:0007420(biological_process:brain development); GO:0047485(molecular_function:protein N-terminus binding); GO:0006337(biological_process:nucleosome disassembly); GO:0005634(cellular_component:nucleus); GO:0043044(biological_process:ATP-dependent chromatin remodeling); GO:0003677(molecular_function:DNA binding); GO:0008080(molecular_function:N-acetyltransferase activity); GO:0005654(cellular_com…	K11651	SMARCE1	map05225(Hepatocellular carcinoma); map04714(Thermogenesis)	ENOG410Y9B3(B:Chromatin structure and dynamics)	ENOG410Y9B3(chromatin modification)	PF00505.19(HMG_box:HMG (high mobility group) box)	sp|Q56A18|SMCE1_RAT(SWI/SNF-related matrix-associated actin-dependent regulator of chromatin subfamily E member 1 OS=Rattus norvegicus OX=10116 GN=Smarce1 PE=1 SV=1)	103694314.0
ENSRNOG00000008659	Arhgap21	Rho GTPase activating protein 21 [Source:RGD Symbol;Acc:1311028]	6958	828.0	496.0	7.38	3.88	0.499936163458	-1.00018420509	1.67829953022e-35	1.44979327258e-34	yes	down	NP_001178622.1(rho GTPase-activating protein 21 [Rattus norvegicus])	GO:0005794(cellular_component:Golgi apparatus); GO:0007030(biological_process:Golgi organization); GO:0015629(cellular_component:actin cytoskeleton); GO:0072384(biological_process:organelle transport along microtubule); GO:0005096(molecular_function:GTPase activator activity); GO:0051684(biological_process:maintenance of Golgi location); GO:0007165(biological_process:signal transduction); GO:0005…	K20315	ARHGAP21_23		ENOG410YY7B(S:Function unknown)	ENOG410YY7B(kiaa1217)	PF00620.27(RhoGAP:RhoGAP domain); PF17820.1(PDZ_6:PDZ domain); PF15410.6(PH_9:Pleckstrin homology domain); PF00169.29(PH:PH domain); PF00595.24(PDZ:PDZ domain); PF13180.6(PDZ_2:PDZ domain)	sp|Q6DFV3|RHG21_MOUSE(Rho GTPase-activating protein 21 OS=Mus musculus OX=10090 GN=Arhgap21 PE=1 SV=1)	307178.0
ENSRNOG00000042287	Mucl3	mucin like 3 [Source:RGD Symbol;Acc:1303125]	1494	0.0	0.0	0.0	0.0	1.0	0.0	1.0	1.0	no test	no test	NP_001003965.1(mucin-like protein 3 precursor [Rattus norvegicus])	GO:0005737(cellular_component:cytoplasm); GO:0016021(cellular_component:integral component of membrane); GO:0016020(cellular_component:membrane); GO:0005886(cellular_component:plasma membrane)				ENOG411268F(S:Function unknown)	ENOG411268F(diffuse panbronchiolitis critical region 1)		sp|Q6MG22|MUCL3_RAT(Mucin-like protein 3 OS=Rattus norvegicus OX=10116 GN=Mucl3 PE=3 SV=1)	406199.0
ENSRNOG00000034012	Klk12	kallikrein related-peptidase 12 [Source:RGD Symbol;Acc:1308975]	892	0.0	0.0	0.0	0.0	1.0	0.0	1.0	1.0	no test	no test	XP_008757573.1(PREDICTED: kallikrein-12 isoform X1 [Rattus norvegicus])	GO:0004252(molecular_function:serine-type endopeptidase activity); GO:0030141(cellular_component:secretory granule); GO:0007596(biological_process:blood coagulation); GO:0005509(molecular_function:calcium ion binding); GO:0006508(biological_process:proteolysis); GO:0008233(molecular_function:peptidase activity); GO:0008236(molecular_function:serine-type peptidase activity)	K09621	KLK12		COG5640(U:Intracellular trafficking, secretion, and vesicular transport)	COG5640(NADH dehydrogenase (ubiquinone) 1 beta subcomplex 4)	PF00089.26(Trypsin:Trypsin)	sp|Q9UKR0|KLK12_HUMAN(Kallikrein-12 OS=Homo sapiens OX=9606 GN=KLK12 PE=1 SV=1)	308564.0
ENSRNOG00000042501	Tmem250	transmembrane protein 250 [Source:RGD Symbol;Acc:1564379]	2453	203.0	294.0	5.11	6.22	1.20868882233	0.273442869678	0.0358108521218	0.0625937903274	no	up	XP_005005156.1(transmembrane protein 250 [Cavia porcellus])	GO:0005737(cellular_component:cytoplasm); GO:0008284(biological_process:positive regulation of cell proliferation); GO:0031105(cellular_component:septin complex); GO:0015630(cellular_component:microtubule cytoskeleton); GO:0005940(cellular_component:septin ring); GO:0060271(biological_process:cilium assembly); GO:0005634(cellular_component:nucleus); GO:0016020(cellular_component:membrane); GO:000…				COG5019(S:Function unknown)	COG5019(Zinc finger protein)	PF17685.1(DUF5533:Family of unknown function (DUF5533))	sp|H0YL14|TM250_HUMAN(Transmembrane protein 250 OS=Homo sapiens OX=9606 GN=TMEM250 PE=1 SV=2)	499758.0
ENSRNOG00000002735	Dhx9	DExH-box helicase 9 [Source:RGD Symbol;Acc:1308548]	4205	883.0	897.0	13.36	11.75	0.847803007477	-0.238199010702	0.000482903755912	0.00113731444748	no	down	NP_001100654.1(ATP-dependent RNA helicase A [Rattus norvegicus])	GO:0030423(biological_process:targeting of mRNA for destruction involved in RNA interference); GO:0050684(biological_process:regulation of mRNA processing); GO:0034605(biological_process:cellular response to heat); GO:0070934(biological_process:CRD-mediated mRNA stabilization); GO:0070937(cellular_component:CRD-mediated mRNA stability complex); GO:0050729(biological_process:positive regulation of…	K13184	DHX9		COG1643(S:Function unknown)	COG1643(SHC SH2-domain binding protein 1-like)	PF00035.26(dsrm:Double-stranded RNA binding motif); PF00271.31(Helicase_C:Helicase conserved C-terminal domain); PF04408.23(HA2:Helicase associated domain (HA2)); PF07717.16(OB_NTP_bind:Oligonucleotide/oligosaccharide-binding (OB)-fold); PF00270.29(DEAD:DEAD/DEAH box helicase)	sp|O70133|DHX9_MOUSE(ATP-dependent RNA helicase A OS=Mus musculus OX=10090 GN=Dhx9 PE=1 SV=2)	304859.0
ENSRNOG00000043194	Skint1	selection and upkeep of intraepithelial T cells 1 [Source:RGD Symbol;Acc:1587579]	1134	0.0	0.0	0.0	0.0	1.0	0.0	1.0	1.0	no test	no test	NP_001129388.1(selection and upkeep of intraepithelial T-cells protein 1 precursor [Rattus norvegicus])	GO:0009897(cellular_component:external side of plasma membrane); GO:0050852(biological_process:T cell receptor signaling pathway); GO:0050776(biological_process:regulation of immune response); GO:0033089(biological_process:positive regulation of T cell differentiation in thymus); GO:0016021(cellular_component:integral component of membrane); GO:0016020(cellular_component:membrane); GO:0071944(cel…				ENOG4111DQZ(S:Function unknown)	ENOG4111DQZ(selection and upkeep of intraepithelial T cells)	PF07686.17(V-set:Immunoglobulin V-set domain); PF13927.6(Ig_3:Immunoglobulin domain); PF07679.16(I-set:Immunoglobulin I-set domain); PF00047.25(ig:Immunoglobulin domain)	sp|A7TZE6|SKIT1_MOUSE(Selection and upkeep of intraepithelial T-cells protein 1 OS=Mus musculus OX=10090 GN=Skint1 PE=1 SV=1)	689801.0
ENSRNOG00000051624	Hspe1	heat shock protein family E (Hsp10) member 1 [Source:RGD Symbol;Acc:2844]	267	1109.96	868.0	675.92	402.17	0.652642888798	-0.615634296819	2.72026622881e-21	1.64587620668e-20	no	down	AAB27570.1(chaperonin 10, cpn10 [Rattus norvegicus=rats, liver, Peptide Mitochondrial, 101 aa])	GO:0016020(cellular_component:membrane); GO:0006986(biological_process:response to unfolded protein); GO:0006457(biological_process:protein folding); GO:0070062(cellular_component:extracellular exosome); GO:0001649(biological_process:osteoblast differentiation); GO:0006919(biological_process:activation of cysteine-type endopeptidase activity involved in apoptotic process); GO:0051085(biological_p…	K04078	groES, HSPE1		COG0234(O:Posttranslational modification, protein turnover, chaperones)	COG0234(Prevents misfolding and promotes the refolding and proper assembly of unfolded polypeptides generated under stress conditions (By similarity))	PF00166.21(Cpn10:Chaperonin 10 Kd subunit)	sp|P26772|CH10_RAT(10 kDa heat shock protein, mitochondrial OS=Rattus norvegicus OX=10116 GN=Hspe1 PE=1 SV=3)
ENSRNOG00000018458	Ncr1	natural cytotoxicity triggering receptor 1 [Source:RGD Symbol;Acc:621288]	3076	5.0	17.0	0.1	0.3	2.83754090195	1.50464118839	0.0248450972112	0.0449811181779	no	up	NP_476547.1(natural cytotoxicity triggering receptor 1 precursor [Rattus norvegicus])	GO:0009597(biological_process:detection of virus); GO:0051607(biological_process:defense response to virus); GO:0009986(cellular_component:cell surface); GO:0016020(cellular_component:membrane); GO:0005886(cellular_component:plasma membrane); GO:0016021(cellular_component:integral component of membrane)	K06512;K06741	LILR, CD85;NCR1, CD335	map04380(Osteoclast differentiation); map04650(Natural killer cell mediated cytotoxicity); map04662(B cell receptor signaling pathway)	ENOG4111ACT(U:Intracellular trafficking, secretion, and vesicular transport)	ENOG4111ACT(Natural cytotoxicity triggering receptor 1)	PF13895.6(Ig_2:Immunoglobulin domain); PF13927.6(Ig_3:Immunoglobulin domain); PF00047.25(ig:Immunoglobulin domain)	sp|Q9Z0H5|NCTR1_RAT(Natural cytotoxicity triggering receptor 1 OS=Rattus norvegicus OX=10116 GN=Ncr1 PE=2 SV=1)	117547.0
ENSRNOG00000016102	Ebf3	EBF transcription factor 3 [Source:RGD Symbol;Acc:1304956]	4843	1.0	2.0	0.01	0.02	1.66914170703	0.739106442027	0.665974382178	0.811199827254	no	up	NP_001101976.1(transcription factor COE3 [Rattus norvegicus])	GO:0003700(molecular_function:transcription factor activity, sequence-specific DNA binding); GO:0046983(molecular_function:protein dimerization activity); GO:0005634(cellular_component:nucleus); GO:0001228(molecular_function:transcriptional activator activity, RNA polymerase II transcription regulatory region sequence-specific binding); GO:0006355(biological_process:regulation of transcription, D…	K09103	EBF, COE		ENOG410XQ9Z(L:Replication, recombination and repair)	ENOG410XQ9Z(Involved in the cellular defense against the biological effects of O6-methylguanine (O6-MeG) in DNA. Repairs alkylated guanine in DNA by stoichiometrically transferring the alkyl group at the O-6 position to a cysteine residue in the enzyme. This is a suicide reaction the enzyme is irreversibly inactivated (By similarity))	PF16422.5(COE1_DBD:Transcription factor COE1 DNA-binding domain); PF16423.5(COE1_HLH:Transcription factor COE1 helix-loop-helix domain); PF01833.24(TIG:IPT/TIG domain)	sp|O08791|COE3_MOUSE(Transcription factor COE3 OS=Mus musculus OX=10090 GN=Ebf3 PE=1 SV=1)	361668.0
ENSRNOG00000060923	SNORD115	Small nucleolar RNA SNORD115 [Source:RFAM;Acc:RF00105]	84	0.0	0.0	0.0	0.0	1.0	0.0	1.0	1.0	no test	no test
ENSRNOG00000053770		small nucleolar RNA, H/ACA box 15 [Source:MGI Symbol;Acc:MGI:3819490]	131	0.0	0.0	0.0	0.0	1.0	0.0	1.0	1.0	no test	no test
ENSRNOG00000018553	Pitpnm1	phosphatidylinositol transfer protein, membrane-associated 1 [Source:RGD Symbol;Acc:1306710]	4165	243.0	575.95	3.48	7.25	1.97807030075	0.984093700483	8.9031862188e-21	5.2856438516e-20	no	up	NP_001008370.1(membrane-associated phosphatidylinositol transfer protein 1 [Rattus norvegicus])	GO:0005811(cellular_component:lipid particle); GO:0005783(cellular_component:endoplasmic reticulum); GO:0005794(cellular_component:Golgi apparatus); GO:0030971(molecular_function:receptor tyrosine kinase binding); GO:0015914(biological_process:phospholipid transport); GO:0005789(cellular_component:endoplasmic reticulum membrane); GO:0036464(cellular_component:cytoplasmic ribonucleoprotein granule…				COG5083(O:Posttranslational modification, protein turnover, chaperones)	COG5083(glutathione Stransferase)	PF02121.18(IP_trans:Phosphatidylinositol transfer protein); PF02862.17(DDHD:DDHD domain)	sp|Q5U2N3|PITM1_RAT(Membrane-associated phosphatidylinositol transfer protein 1 OS=Rattus norvegicus OX=10116 GN=Pitpnm1 PE=1 SV=1)	361694.0
ENSRNOG00000059071	AABR07050648.1		548	0.0	0.0	0.0	0.0	1.0	0.0	1.0	1.0	no test	no test
ENSRNOG00000015969	Rpf1	ribosome production factor 1 homolog [Source:RGD Symbol;Acc:1559755]	1395	319.0	240.0	15.88	10.34	0.627890297315	-0.671415576129	4.13033757526e-08	1.3753011829e-07	no	down	NP_001094264.1(ribosome production factor 1 [Rattus norvegicus])	GO:0006364(biological_process:rRNA processing); GO:0019843(molecular_function:rRNA binding); GO:0030687(cellular_component:preribosome, large subunit precursor); GO:0003723(molecular_function:RNA binding); GO:0005730(cellular_component:nucleolus)	K14846	RPF1		COG2136(A:RNA processing and modification); COG2136(J:Translation, ribosomal structure and biogenesis)	COG2136(u3 small nucleolar ribonucleoprotein); COG2136(u3 small nucleolar ribonucleoprotein)	PF04427.18(Brix:Brix domain)	sp|Q5RJS9|RPF1_RAT(Ribosome production factor 1 OS=Rattus norvegicus OX=10116 GN=Rpf1 PE=2 SV=2)	499725.0
ENSRNOG00000017641	Rnf44	ring finger protein 44 [Source:RGD Symbol;Acc:1307212]	3745	793.0	535.0	12.34	7.74	0.56304591	-0.828675532388	2.83856727597e-25	1.94187296919e-24	no	down	XP_006253695.1(PREDICTED: RING finger protein 44 isoform X1 [Rattus norvegicus])	GO:0046872(molecular_function:metal ion binding)	K19041	RNF38_44		ENOG41121N2(O:Posttranslational modification, protein turnover, chaperones)	ENOG41121N2(G protein regulated inducer of neurite outgrowth 1)	PF13639.6(zf-RING_2:Ring finger domain); PF12678.7(zf-rbx1:RING-H2 zinc finger domain); PF13923.6(zf-C3HC4_2:Zinc finger, C3HC4 type (RING finger)); PF00097.25(zf-C3HC4:Zinc finger, C3HC4 type (RING finger)); PF17123.5(zf-RING_11:RING-like zinc finger); PF13920.6(zf-C3HC4_3:Zinc finger, C3HC4 type (RING finger)); PF14634.6(zf-RING_5:zinc-RING finger domain); PF13445.6(zf-RING_UBOX:RING-type zinc-…	sp|Q3UHJ8|RNF44_MOUSE(RING finger protein 44 OS=Mus musculus OX=10090 GN=Rnf44 PE=2 SV=1)	361212.0
ENSRNOG00000011593	Hey1	hes-related family bHLH transcription factor with YRPW motif 1 [Source:RGD Symbol;Acc:621403]	939	10.0	26.0	0.84	1.86	2.16988421914	1.11761806528	0.0275164153986	0.0492801342998	no	up	NP_001178774.1(hairy/enhancer-of-split related with YRPW motif protein 1 [Rattus norvegicus])	GO:0030154(biological_process:cell differentiation); GO:0072359(biological_process:circulatory system development); GO:0003677(molecular_function:DNA binding); GO:0001525(biological_process:angiogenesis); GO:0045746(biological_process:negative regulation of Notch signaling pathway); GO:0007219(biological_process:Notch signaling pathway); GO:0000122(biological_process:negative regulation of transc…	K09091	HEY	map04330(Notch signaling pathway); map05224(Breast cancer); map05165(Human papillomavirus infection); map05200(Pathways in cancer)	ENOG4111F0X(S:Function unknown)	ENOG4111F0X(Mitochondrial ribosomal protein S28)	PF00010.26(HLH:Helix-loop-helix DNA-binding domain); PF07527.13(Hairy_orange:Hairy Orange)	sp|Q9WV93|HEY1_MOUSE(Hairy/enhancer-of-split related with YRPW motif protein 1 OS=Mus musculus OX=10090 GN=Hey1 PE=1 SV=1)	155437.0
ENSRNOG00000058551	U6	U6 spliceosomal RNA [Source:RFAM;Acc:RF00026]	100	0.0	0.0	0.0	0.0	1.0	0.0	1.0	1.0	no test	no test
ENSRNOG00000017072	Slc16a14	solute carrier family 16, member 14 [Source:RGD Symbol;Acc:1309675]	4946	4.0	13.0	0.08	0.17	2.71235527392	1.43954616017	0.0576228817632	0.0968373086592	no	up	XP_006245450.1(PREDICTED: monocarboxylate transporter 14 isoform X1 [Rattus norvegicus])	GO:0015718(biological_process:monocarboxylic acid transport); GO:0015293(molecular_function:symporter activity); GO:0008028(molecular_function:monocarboxylic acid transmembrane transporter activity); GO:0016021(cellular_component:integral component of membrane); GO:0016020(cellular_component:membrane); GO:0022857(molecular_function:transmembrane transporter activity); GO:0005887(cellular_componen…	K08190	SLC16A14		COG0477(S:Function unknown); ENOG411000Y(G:Carbohydrate transport and metabolism); ENOG410ZQ62(G:Carbohydrate transport and metabolism)	COG0477(F-box protein 36); ENOG411000Y(Major Facilitator Superfamily); ENOG410ZQ62(Major Facilitator Superfamily)	PF07690.16(MFS_1:Major Facilitator Superfamily)	sp|Q8K1C7|MOT14_MOUSE(Monocarboxylate transporter 14 OS=Mus musculus OX=10090 GN=Slc16a14 PE=2 SV=1)	316578.0
ENSRNOG00000016919	Scaf8	SR-related CTD-associated factor 8 [Source:RGD Symbol;Acc:708362]	4775	558.0	502.0	6.45	5.13	0.750814638824	-0.413471315851	2.98611050589e-06	8.71138786269e-06	no	down	XP_006227920.2(PREDICTED: protein SCAF8 isoform X1 [Rattus norvegicus])	GO:0005737(cellular_component:cytoplasm); GO:0000993(molecular_function:RNA polymerase II core binding); GO:0070063(molecular_function:RNA polymerase binding); GO:0016363(cellular_component:nuclear matrix); GO:0006397(biological_process:mRNA processing); GO:0043175(molecular_function:RNA polymerase core enzyme binding); GO:0005654(cellular_component:nucleoplasm); GO:0019904(molecular_function:pro…	K13191	RBM16, SCAF8		ENOG410XT48(J:Translation, ribosomal structure and biogenesis)	ENOG410XT48((ribosomal) protein)	PF04818.13(CTD_bind:RNA polymerase II-binding domain.); PF00076.22(RRM_1:RNA recognition motif. (a.k.a. RRM, RBD, or RNP domain))	sp|Q63623|SCAF8_RAT(Protein SCAF8 OS=Rattus norvegicus OX=10116 GN=Scaf8 PE=1 SV=1)	245926.0
ENSRNOG00000001808	Ints13	integrator complex subunit 13 [Source:RGD Symbol;Acc:1592236]	2760	334.0	295.0	7.29	5.64	0.737120963433	-0.440026706198	0.000128731242951	0.00032492137308	no	down	NP_001103078.1(protein asunder homolog [Rattus norvegicus])	GO:0005737(cellular_component:cytoplasm); GO:0080154(biological_process:regulation of fertilization); GO:0007346(biological_process:regulation of mitotic cell cycle); GO:0016604(cellular_component:nuclear body); GO:0043231(cellular_component:intracellular membrane-bounded organelle); GO:0090435(biological_process:protein localization to nuclear envelope); GO:0005634(cellular_component:nucleus); G…				ENOG410XS4B(K:Transcription)	ENOG410XS4B(asunder, spermatogenesis regulator homolog (Drosphila))	PF10221.9(DUF2151:Cell cycle and development regulator)	sp|Q8QZV7|INT13_MOUSE(Integrator complex subunit 13 OS=Mus musculus OX=10090 GN=IntS13 PE=1 SV=2)	690728.0
ENSRNOG00000005138	Pip4k2c	phosphatidylinositol-5-phosphate 4-kinase type 2 gamma [Source:RGD Symbol;Acc:621711]	3182	482.0	302.0	9.24	5.09	0.522905389546	-0.935378154878	2.87814725331e-19	1.61315590512e-18	no	down	XP_008842284.1(PREDICTED: phosphatidylinositol 5-phosphate 4-kinase type-2 gamma isoform X1 [Nannospalax galili])	GO:0016308(molecular_function:1-phosphatidylinositol-4-phosphate 5-kinase activity); GO:0016020(cellular_component:membrane); GO:0005783(cellular_component:endoplasmic reticulum); GO:0016309(molecular_function:1-phosphatidylinositol-5-phosphate 4-kinase activity); GO:0016310(biological_process:phosphorylation); GO:0016301(molecular_function:kinase activity); GO:0005776(cellular_component:autophag…	K00920	PIP4K2	map04070(Phosphatidylinositol signaling system); map04810(Regulation of actin cytoskeleton); map00562(Inositol phosphate metabolism)	COG5253(T:Signal transduction mechanisms)	COG5253(phosphatidylinositol-4-phosphate 5-kinase)	PF01504.18(PIP5K:Phosphatidylinositol-4-phosphate 5-Kinase)	sp|Q91XU3|PI42C_MOUSE(Phosphatidylinositol 5-phosphate 4-kinase type-2 gamma OS=Mus musculus OX=10090 GN=Pip4k2c PE=1 SV=1)	140607.0
ENSRNOG00000009990	Zranb2	zinc finger RANBP2-type containing 2 [Source:RGD Symbol;Acc:61854]	2599	475.0	391.0	9.61	6.78	0.686983586787	-0.541652463884	3.34124479361e-08	1.11981086977e-07	no	down	NP_113804.1(zinc finger Ran-binding domain-containing protein 2 [Rattus norvegicus])	GO:0003700(molecular_function:transcription factor activity, sequence-specific DNA binding); GO:0005634(cellular_component:nucleus); GO:0001530(molecular_function:lipopolysaccharide binding); GO:0005654(cellular_component:nucleoplasm); GO:0003723(molecular_function:RNA binding); GO:0046872(molecular_function:metal ion binding); GO:0008380(biological_process:RNA splicing); GO:0006397(biological_pr…				ENOG4111QXA(S:Function unknown)	ENOG4111QXA(Retrotransposon protein)	PF00641.18(zf-RanBP:Zn-finger in Ran binding protein and others)	sp|O95218|ZRAB2_HUMAN(Zinc finger Ran-binding domain-containing protein 2 OS=Homo sapiens OX=9606 GN=ZRANB2 PE=1 SV=2)	58821.0
ENSRNOG00000006375	Vdac1	voltage-dependent anion channel 1 [Source:RGD Symbol;Acc:621575]	1800	2371.83	1925.59	85.89	60.38	0.677553319512	-0.561593612231	3.07001909541e-37	2.75781660707e-36	no	down	AAH60558.1(Vdac1 protein, partial [Rattus norvegicus])	GO:0008021(cellular_component:synaptic vesicle); GO:0005262(molecular_function:calcium channel activity); GO:0005886(cellular_component:plasma membrane); GO:0007612(biological_process:learning); GO:0015288(molecular_function:porin activity); GO:0006820(biological_process:anion transport); GO:0044877(molecular_function:macromolecular complex binding); GO:0007270(biological_process:neuron-neuron sy…	K05862	VDAC1	map05166(Human T-cell leukemia virus 1 infection); map04621(NOD-like receptor signaling pathway); map05164(Influenza A); map04979(Cholesterol metabolism); map05012(Parkinson disease); map05010(Alzheimer disease); map04218(Cellular senescence); map04020(Calcium signaling pathway); map04022(cGMP-PKG signaling pathway); map05016(Huntington disease); map04217(Necroptosis); map05131(Shigellosis)	ENOG410ZBK1(K:Transcription)	ENOG410ZBK1(Transcription factor)	PF01459.22(Porin_3:Eukaryotic porin)	sp|Q60932|VDAC1_MOUSE(Voltage-dependent anion-selective channel protein 1 OS=Mus musculus OX=10090 GN=Vdac1 PE=1 SV=3)	83529.0
ENSRNOG00000018364	Kat2a	lysine acetyltransferase 2A [Source:RGD Symbol;Acc:1307242]	3059	177.0	137.0	3.54	2.4	0.645967270799	-0.630467025095	0.000111557090388	0.000283751664691	no	down	NP_001100520.1(histone acetyltransferase KAT2A [Rattus norvegicus])	GO:0021537(biological_process:telencephalon development); GO:0048312(biological_process:intracellular distribution of mitochondria); GO:1990090(biological_process:cellular response to nerve growth factor stimulus); GO:0035066(biological_process:positive regulation of histone acetylation); GO:0007616(biological_process:long-term memory); GO:0003713(molecular_function:transcription coactivator acti…	K06062	PCAF, KAT2, GCN5	map05166(Human T-cell leukemia virus 1 infection); map04919(Thyroid hormone signaling pathway); map05203(Viral carcinogenesis); map04330(Notch signaling pathway)	COG5076(S:Function unknown)	COG5076(zinc finger protein 385C)	PF06466.11(PCAF_N:PCAF (P300/CBP-associated factor) N-terminal domain); PF00439.25(Bromodomain:Bromodomain); PF00583.25(Acetyltransf_1:Acetyltransferase (GNAT) family); PF13673.7(Acetyltransf_10:Acetyltransferase (GNAT) domain); PF13508.7(Acetyltransf_7:Acetyltransferase (GNAT) domain)	sp|Q92830|KAT2A_HUMAN(Histone acetyltransferase KAT2A OS=Homo sapiens OX=9606 GN=KAT2A PE=1 SV=3)	303539.0
ENSRNOG00000019340	Cep250	centrosomal protein 250 [Source:RGD Symbol;Acc:1562262]	7542	101.0	126.0	0.77	0.85	1.04114779745	0.0581748827753	0.76153666184	0.902328181058	no	up	XP_017456672.1(PREDICTED: centrosome-associated protein CEP250 isoform X4 [Rattus norvegicus])	GO:0008022(molecular_function:protein C-terminus binding); GO:0008104(biological_process:protein localization); GO:0003674(molecular_function:molecular_function); GO:0031616(cellular_component:spindle pole centrosome); GO:0050908(biological_process:detection of light stimulus involved in visual perception); GO:0036064(cellular_component:ciliary basal body); GO:0005813(cellular_component:centrosom…	K16464	CEP250, CNAP1		ENOG410XPG3(O:Posttranslational modification, protein turnover, chaperones)	ENOG410XPG3(bone morphogenetic protein)	PF15035.6(Rootletin:Ciliary rootlet component, centrosome cohesion)	sp|Q60952|CP250_MOUSE(Centrosome-associated protein CEP250 OS=Mus musculus OX=10090 GN=Cep250 PE=1 SV=4)	311573.0
ENSRNOG00000019330	Procr	protein C receptor [Source:RGD Symbol;Acc:1305991]	1470	158.0	226.0	7.37	9.14	1.19375324617	0.255504656265	0.0845276336876	0.136431003455	no	up	NP_001020904.1(endothelial protein C receptor precursor [Rattus norvegicus])	GO:0008022(molecular_function:protein C-terminus binding); GO:0007596(biological_process:blood coagulation); GO:0007599(biological_process:hemostasis); GO:0005615(cellular_component:extracellular space); GO:0005813(cellular_component:centrosome); GO:0016021(cellular_component:integral component of membrane); GO:0016020(cellular_component:membrane); GO:0008150(biological_process:biological_process…	K06557	PROCR, CD201	map04610(Complement and coagulation cascades)	ENOG41116AV(U:Intracellular trafficking, secretion, and vesicular transport)	ENOG41116AV(protein C receptor, endothelial)	PF16497.5(MHC_I_3:MHC-I family domain); PF00129.18(MHC_I:Class I Histocompatibility antigen, domains alpha 1 and 2)	sp|Q4V8I1|EPCR_RAT(Endothelial protein C receptor OS=Rattus norvegicus OX=10116 GN=Procr PE=2 SV=1)	362248.0
ENSRNOG00000013545	Polr2e	RNA polymerase II subunit E [Source:RGD Symbol;Acc:1589817]	1056	797.0	828.0	57.43	51.93	0.867032204153	-0.205842514464	0.00395844553006	0.00829059575343	no	down	NP_079830.2(DNA-directed RNA polymerases I, II, and III subunit RPABC1 [Mus musculus])	GO:0003674(molecular_function:molecular_function); GO:0003677(molecular_function:DNA binding); GO:0050434(biological_process:positive regulation of viral transcription); GO:0008543(biological_process:fibroblast growth factor receptor signaling pathway); GO:0005736(cellular_component:DNA-directed RNA polymerase I complex); GO:0005634(cellular_component:nucleus); GO:0005654(cellular_component:nucle…	K03013	RPB5, POLR2E	map03020(RNA polymerase); map05016(Huntington disease); map04623(Cytosolic DNA-sensing pathway)	COG2012(K:Transcription)	COG2012(DNA-dependent RNA polymerase catalyzes the transcription of DNA into RNA using the four ribonucleoside triphosphates as substrates)	PF01191.19(RNA_pol_Rpb5_C:RNA polymerase Rpb5, C-terminal domain); PF03871.14(RNA_pol_Rpb5_N:RNA polymerase Rpb5, N-terminal domain)	sp|Q80UW8|RPAB1_MOUSE(DNA-directed RNA polymerases I, II, and III subunit RPABC1 OS=Mus musculus OX=10090 GN=Polr2e PE=1 SV=1)	690966.0
ENSRNOG00000013498	Pex14	peroxisomal biogenesis factor 14 [Source:RGD Symbol;Acc:68336]	1903	409.0	597.0	14.01	17.8	1.21818777396	0.28473653035	0.00187956519198	0.00413242907462	no	up	Q642G4.1(RecName: Full=Peroxisomal membrane protein PEX14; AltName: Full=PTS1 receptor-docking protein; AltName: Full=Peroxin-14; AltName: Full=Peroxisomal membrane anchor protein PEX14)	GO:0003714(molecular_function:transcription corepressor activity); GO:0051260(biological_process:protein homooligomerization); GO:0048487(molecular_function:beta-tubulin binding); GO:0032091(biological_process:negative regulation of protein binding); GO:0005778(cellular_component:peroxisomal membrane); GO:0016558(biological_process:protein import into peroxisome matrix); GO:0016021(cellular_compo…	K13343	PEX14	map04146(Peroxisome)	ENOG4111P8A(S:Function unknown)	ENOG4111P8A(peroxisomal biogenesis factor 14)	PF04695.13(Pex14_N:Peroxisomal membrane anchor protein (Pex14p) conserved region); PF06103.11(DUF948:Bacterial protein of unknown function (DUF948)); PF04375.14(HemX:HemX, putative uroporphyrinogen-III C-methyltransferase)	sp|Q642G4|PEX14_RAT(Peroxisomal membrane protein PEX14 OS=Rattus norvegicus OX=10116 GN=Pex14 PE=1 SV=1)	64460.0
ENSRNOG00000013579	LOC100359916	heterogeneous nuclear ribonucleoprotein K-like [Source:RGD Symbol;Acc:2323128]	1918	6.59	1.37	0.22	0.04	0.173499555283	-2.52699613002	0.0314517351394	0.0557330035525	no	down	NP_079555.1(heterogeneous nuclear ribonucleoprotein K isoform 2 [Mus musculus])	GO:1902165(biological_process:regulation of intrinsic apoptotic signaling pathway in response to DNA damage by p53 class mediator); GO:1904322(biological_process:cellular response to forskolin); GO:0031072(molecular_function:heat shock protein binding); GO:0050806(biological_process:positive regulation of synaptic transmission); GO:0050804(biological_process:modulation of synaptic transmission); …	K12886	HNRNPK	map05206(MicroRNAs in cancer); map05203(Viral carcinogenesis); map03040(Spliceosome)	ENOG4111GSB(K:Transcription)	ENOG4111GSB(heterogeneous nuclear ribonucleoprotein k)	PF00013.29(KH_1:KH domain); PF08067.11(ROKNT:ROKNT (NUC014) domain); PF07650.17(KH_2:KH domain); PF13083.6(KH_4:KH domain)	sp|P61978|HNRPK_HUMAN(Heterogeneous nuclear ribonucleoprotein K OS=Homo sapiens OX=9606 GN=HNRNPK PE=1 SV=1)	100359916.0
ENSRNOG00000013496	Crisp3	cysteine-rich secretory protein 3 [Source:RGD Symbol;Acc:619846]	1431	0.0	0.0	0.0	0.0	1.0	0.0	1.0	1.0	no test	no test	NP_074050.1(cysteine-rich secretory protein 1 precursor [Rattus norvegicus])	GO:0042581(cellular_component:specific granule); GO:0030133(cellular_component:transport vesicle); GO:0005576(cellular_component:extracellular region); GO:0005615(cellular_component:extracellular space)	K19919	CRISP		COG2340(S:Function unknown)	COG2340(Chromosome 6 open reading frame 141)	PF00188.26(CAP:Cysteine-rich secretory protein family); PF08562.10(Crisp:Crisp)	sp|P12020|CRIS1_RAT(Cysteine-rich secretory protein 1 OS=Rattus norvegicus OX=10116 GN=Crisp1 PE=2 SV=1)	64827.0
ENSRNOG00000017349	Tbc1d10b	TBC1 domain family, member 10b [Source:RGD Symbol;Acc:1309191]	3728	366.09	412.0	5.91	5.83	0.939231313742	-0.0904475865383	0.381342870016	0.511162380968	no	down	NP_001102391.1(TBC1 domain family member 10B [Rattus norvegicus])	GO:0090630(biological_process:activation of GTPase activity); GO:0005829(cellular_component:cytosol); GO:0005096(molecular_function:GTPase activator activity); GO:0017137(molecular_function:Rab GTPase binding); GO:0042147(biological_process:retrograde transport, endosome to Golgi); GO:0005886(cellular_component:plasma membrane); GO:0043087(biological_process:regulation of GTPase activity); GO:000…	K19944	TBC1D10		ENOG410XPSR(S:Function unknown)	ENOG410XPSR(CD2 (cytoplasmic tail) binding protein 2)	PF00566.18(RabGAP-TBC:Rab-GTPase-TBC domain)	sp|Q8BHL3|TB10B_MOUSE(TBC1 domain family member 10B OS=Mus musculus OX=10090 GN=Tbc1d10b PE=1 SV=2)	365372.0
ENSRNOG00000017575	Gins2	GINS complex subunit 2 [Source:RGD Symbol;Acc:1311055]	4192	56.7	71.2	0.81	0.89	1.04799726226	0.0676349480513	0.791179298551	0.9294123545	no	up	NP_001099660.1(DNA replication complex GINS protein PSF2 [Rattus norvegicus])	GO:0000727(biological_process:double-strand break repair via break-induced replication); GO:0005634(cellular_component:nucleus); GO:0000811(cellular_component:GINS complex); GO:0031298(cellular_component:replication fork protection complex); GO:0006260(biological_process:DNA replication); GO:0043138(molecular_function:3'-5' DNA helicase activity); GO:0032508(biological_process:DNA duplex unwindin…	K10733	GINS2, PSF2		COG5093(L:Replication, recombination and repair)	COG5093(DNA replication complex GINS protein psf2)	PF05916.11(Sld5:GINS complex protein)	sp|Q9D600|PSF2_MOUSE(DNA replication complex GINS protein PSF2 OS=Mus musculus OX=10090 GN=Gins2 PE=1 SV=1)	292058.0
ENSRNOG00000017550	Fbln7	fibulin 7 [Source:RGD Symbol;Acc:1310131]	1323	0.0	0.0	0.0	0.0	1.0	0.0	1.0	1.0	no test	no test	XP_001081124.2(PREDICTED: fibulin-7 isoform X2 [Rattus norvegicus])	GO:0007155(biological_process:cell adhesion); GO:0005576(cellular_component:extracellular region); GO:0005509(molecular_function:calcium ion binding); GO:0008201(molecular_function:heparin binding)	K17342	FBLN7		ENOG410XP6K(S:Function unknown); ENOG410XY23(O:Posttranslational modification, protein turnover, chaperones)	ENOG410XP6K(Cell cycle regulatory protein); ENOG410XY23(fibulin 7)	PF07645.15(EGF_CA:Calcium-binding EGF domain); PF12662.7(cEGF:Complement Clr-like EGF-like); PF00008.27(EGF:EGF-like domain); PF00084.20(Sushi:Sushi repeat (SCR repeat)); PF12661.7(hEGF:Human growth factor-like EGF); PF14670.6(FXa_inhibition:Coagulation Factor Xa inhibitory site); PF12947.7(EGF_3:EGF domain)	sp|Q501P1|FBLN7_MOUSE(Fibulin-7 OS=Mus musculus OX=10090 GN=Fbln7 PE=1 SV=1)	296145.0
ENSRNOG00000004398	Pkhd1l1	PKHD1 like 1 [Source:RGD Symbol;Acc:1310406]	12711	41.0	21.0	0.21	0.08	0.427463120093	-1.22612813981	0.00110629518916	0.00249333515419	no	down	NP_001030103.2(fibrocystin-L precursor [Rattus norvegicus])	GO:0016021(cellular_component:integral component of membrane); GO:0016020(cellular_component:membrane); GO:0017154(molecular_function:semaphorin receptor activity); GO:0005929(cellular_component:cilium)				ENOG410XQ01(S:Function unknown)	ENOG410XQ01(polycystic kidney and hepatic disease 1 (autosomal)	PF01833.24(TIG:IPT/TIG domain); PF10162.9(G8:G8 domain); PF13229.6(Beta_helix:Right handed beta helix region); PF07691.12(PA14:PA14 domain)	sp|Q80ZA4|PKHL1_MOUSE(Fibrocystin-L OS=Mus musculus OX=10090 GN=Pkhd1l1 PE=1 SV=1)	314917.0
ENSRNOG00000004488	Bdkrb1	bradykinin receptor B1 [Source:RGD Symbol;Acc:620401]	1312	0.0	0.0	0.0	0.0	1.0	0.0	1.0	1.0	no test	no test	NP_110478.1(B1 bradykinin receptor [Rattus norvegicus])	GO:0004930(molecular_function:G-protein coupled receptor activity); GO:0042277(molecular_function:peptide binding); GO:0043005(cellular_component:neuron projection); GO:0030308(biological_process:negative regulation of cell growth); GO:0045776(biological_process:negative regulation of blood pressure); GO:0016021(cellular_component:integral component of membrane); GO:0016020(cellular_component:mem…	K03915	BDKRB1	map04810(Regulation of actin cytoskeleton); map04750(Inflammatory mediator regulation of TRP channels); map05200(Pathways in cancer); map04080(Neuroactive ligand-receptor interaction); map04020(Calcium signaling pathway); map04610(Complement and coagulation cascades)	ENOG410XRW9(U:Intracellular trafficking, secretion, and vesicular transport)	ENOG410XRW9(bradykinin receptor B2)	PF00001.21(7tm_1:7 transmembrane receptor (rhodopsin family)); PF10324.9(7TM_GPCR_Srw:Serpentine type 7TM GPCR chemoreceptor Srw)	sp|P97583|BKRB1_RAT(B1 bradykinin receptor OS=Rattus norvegicus OX=10116 GN=Bdkrb1 PE=2 SV=2)	81509.0
ENSRNOG00000009204	Il17re	interleukin 17 receptor E [Source:RGD Symbol;Acc:735148]	3083	7.0	13.0	0.14	0.23	1.54991729938	0.632191238111	0.337572973804	0.458738705164	no	up	NP_001004091.1(interleukin-17 receptor E precursor [Rattus norvegicus])	GO:0005737(cellular_component:cytoplasm); GO:0019221(biological_process:cytokine-mediated signaling pathway); GO:0016021(cellular_component:integral component of membrane); GO:0016020(cellular_component:membrane); GO:0005576(cellular_component:extracellular region); GO:0006954(biological_process:inflammatory response); GO:0005886(cellular_component:plasma membrane); GO:0030368(molecular_function:…	K05168	IL17RE	map04060(Cytokine-cytokine receptor interaction); map04657(IL-17 signaling pathway)	ENOG410XTAY(U:Intracellular trafficking, secretion, and vesicular transport)	ENOG410XTAY(interleukin 17 receptor E)	PF15037.6(IL17_R_N:Interleukin-17 receptor extracellular region); PF08357.11(SEFIR:SEFIR domain)	sp|Q6AZ51|I17RE_RAT(Interleukin-17 receptor E OS=Rattus norvegicus OX=10116 GN=Il17re PE=2 SV=1)	362417.0
ENSRNOG00000019193	Stx1b	syntaxin 1B [Source:RGD Symbol;Acc:3784]	2993	4.0	0.0	0.08	0.0	1.0	0.0	1.0	1.0	no	no change	XP_027965832.1(syntaxin-1B [Eumetopias jubatus])	GO:0008021(cellular_component:synaptic vesicle); GO:0016020(cellular_component:membrane); GO:0061669(biological_process:spontaneous neurotransmitter secretion); GO:0010807(biological_process:regulation of synaptic vesicle priming); GO:0006904(biological_process:vesicle docking involved in exocytosis); GO:0006906(biological_process:vesicle fusion); GO:0030424(cellular_component:axon); GO:0031594(c…	K08486	STX1B_2_3	map04130(SNARE interactions in vesicular transport); map04721(Synaptic vesicle cycle)	COG5074(S:Function unknown)	COG5074(F-box and leucine-rich repeat protein 19)	PF00804.25(Syntaxin:Syntaxin); PF05739.19(SNARE:SNARE domain); PF14523.6(Syntaxin_2:Syntaxin-like protein); PF13166.6(AAA_13:AAA domain)	sp|P61266|STX1B_HUMAN(Syntaxin-1B OS=Homo sapiens OX=9606 GN=STX1B PE=1 SV=1)	24923.0
ENSRNOG00000019260	Ceacam20	CEA cell adhesion molecule 20 [Source:RGD Symbol;Acc:1311281]	1774	39.0	52.0	1.45	1.68	1.11276113802	0.154143941306	0.611431142889	0.75727541309	no	up	NP_001163795.1(carcinoembryonic antigen-related cell adhesion molecule 20 precursor [Rattus norvegicus])	GO:0031528(cellular_component:microvillus membrane); GO:0009617(biological_process:response to bacterium); GO:0016324(cellular_component:apical plasma membrane); GO:0016021(cellular_component:integral component of membrane); GO:0016020(cellular_component:membrane); GO:0002376(biological_process:immune system process); GO:0001819(biological_process:positive regulation of cytokine production)	K06499	CEACAM, CD66		ENOG4111DA3(S:Function unknown)	ENOG4111DA3(Carcinoembryonic antigen-related cell adhesion molecule)	PF13927.6(Ig_3:Immunoglobulin domain); PF07679.16(I-set:Immunoglobulin I-set domain); PF13895.6(Ig_2:Immunoglobulin domain); PF00047.25(ig:Immunoglobulin domain); PF07686.17(V-set:Immunoglobulin V-set domain); PF16680.5(Ig_4:T-cell surface glycoprotein CD3 delta chain)	sp|Q9D2Z1|CEA20_MOUSE(Carcinoembryonic antigen-related cell adhesion molecule 20 OS=Mus musculus OX=10090 GN=Ceacam20 PE=1 SV=1)	292701.0
ENSRNOG00000019267	Dkk4	dickkopf WNT signaling pathway inhibitor 4 [Source:RGD Symbol;Acc:1563172]	1491	79.0	31.0	3.62	1.23	0.327489828594	-1.61047799576	2.63422988111e-08	8.88836309842e-08	yes	down	NP_001102802.1(dickkopf-related protein 4 precursor [Rattus norvegicus])	GO:0090090(biological_process:negative regulation of canonical Wnt signaling pathway); GO:2000272(biological_process:negative regulation of receptor activity); GO:0014909(biological_process:smooth muscle cell migration); GO:0005615(cellular_component:extracellular space); GO:0004252(molecular_function:serine-type endopeptidase activity); GO:0016055(biological_process:Wnt signaling pathway); GO:00…	K02165	DKK	map05010(Alzheimer disease); map04310(Wnt signaling pathway)	ENOG410YHPI(O:Posttranslational modification, protein turnover, chaperones)	ENOG410YHPI(dickkopf homolog 4 (Xenopus laevis))	PF04706.12(Dickkopf_N:Dickkopf N-terminal cysteine-rich region); PF06607.11(Prokineticin:Prokineticin)	sp|Q8VEJ3|DKK4_MOUSE(Dickkopf-related protein 4 OS=Mus musculus OX=10090 GN=Dkk4 PE=2 SV=1)	502097.0
ENSRNOG00000019265	Pcdh12	protocadherin 12 [Source:RGD Symbol;Acc:619917]	5331	61.0	86.0	0.67	0.83	1.17660808856	0.234633859166	0.326730496069	0.446217714121	no	up	NP_446396.1(protocadherin-12 precursor [Rattus norvegicus])	GO:0005887(cellular_component:integral component of plasma membrane); GO:0005977(biological_process:glycogen metabolic process); GO:0060711(biological_process:labyrinthine layer development); GO:0016021(cellular_component:integral component of membrane); GO:0016020(cellular_component:membrane); GO:0007283(biological_process:spermatogenesis); GO:0005576(cellular_component:extracellular region); GO…	K16499	PCDHD2		ENOG410XQHI(U:Intracellular trafficking, secretion, and vesicular transport)	ENOG410XQHI(domain, ankyrin repeat and PH domain)	PF00028.17(Cadherin:Cadherin domain); PF08266.12(Cadherin_2:Cadherin-like); PF16184.5(Cadherin_3:Cadherin-like)	sp|O55134|PCD12_MOUSE(Protocadherin-12 OS=Mus musculus OX=10090 GN=Pcdh12 PE=1 SV=2)	116808.0
ENSRNOG00000006209	Mbd6	methyl-CpG binding domain protein 6 [Source:RGD Symbol;Acc:1311050]	3977	438.0	390.0	6.34	4.89	0.743111033951	-0.428350303824	1.8946834687e-05	5.16871914072e-05	no	down	NP_001164037.2(methyl-CpG-binding domain protein 6 [Rattus norvegicus])	GO:0005654(cellular_component:nucleoplasm); GO:0005634(cellular_component:nucleus); GO:0042025(cellular_component:host cell nucleus); GO:0010369(cellular_component:chromocenter); GO:0001650(cellular_component:fibrillar center); GO:0003677(molecular_function:DNA binding); GO:0003682(molecular_function:chromatin binding)				ENOG4111KTI(S:Function unknown)	ENOG4111KTI(Methyl-CpG binding domain protein 6)		sp|Q3TY92|MBD6_MOUSE(Methyl-CpG-binding domain protein 6 OS=Mus musculus OX=10090 GN=Mbd6 PE=2 SV=2)	362892.0
ENSRNOG00000020907	Zp1	zona pellucida glycoprotein 1 [Source:RGD Symbol;Acc:620604]	1947	0.0	0.0	0.0	0.0	1.0	0.0	1.0	1.0	no test	no test	EDM12853.1(rCG47565 [Rattus norvegicus])	GO:0016021(cellular_component:integral component of membrane); GO:0016020(cellular_component:membrane); GO:0005576(cellular_component:extracellular region); GO:0007338(biological_process:single fertilization); GO:0005886(cellular_component:plasma membrane); GO:0062023(cellular_component:collagen-containing extracellular matrix); GO:0035805(cellular_component:egg coat)	K19926	ZP1		ENOG4111H75(A:RNA processing and modification)	ENOG4111H75(PRP19 PSO4 pre-mRNA processing factor 19 homolog (S. cerevisiae))	PF00100.23(Zona_pellucida:Zona pellucida-like domain); PF00088.18(Trefoil:Trefoil (P-type) domain)	sp|O54766|ZP1_RAT(Zona pellucida sperm-binding protein 1 OS=Rattus norvegicus OX=10116 GN=Zp1 PE=1 SV=1)	85271.0
ENSRNOG00000020889	Nucb1	nucleobindin 1 [Source:RGD Symbol;Acc:620030]	2435	3551.0	3804.0	91.63	85.79	0.894031970365	-0.161601672133	1.49433135396e-06	4.47211234804e-06	no	down	XP_017445291.1(PREDICTED: nucleobindin-1 isoform X2 [Rattus norvegicus])	GO:0005085(molecular_function:guanyl-nucleotide exchange factor activity); GO:1903533(biological_process:regulation of protein targeting); GO:0003677(molecular_function:DNA binding); GO:0005737(cellular_component:cytoplasm); GO:0005615(cellular_component:extracellular space); GO:0005634(cellular_component:nucleus); GO:0016020(cellular_component:membrane); GO:0001965(molecular_function:G-protein a…	K20371	NUCB		ENOG410XW7D(U:Intracellular trafficking, secretion, and vesicular transport)	ENOG410XW7D(Bcl2-associated X protein)	PF13499.6(EF-hand_7:EF-hand domain pair); PF13405.6(EF-hand_6:EF-hand domain)	sp|Q63083|NUCB1_RAT(Nucleobindin-1 OS=Rattus norvegicus OX=10116 GN=Nucb1 PE=1 SV=1)	84595.0
ENSRNOG00000030904	Cpb1	carboxypeptidase B1 [Source:RGD Symbol;Acc:2391]	1248	18.0	92.0	0.89	3.56	4.26558436241	2.09274339664	5.505029703e-11	2.17698299946e-10	yes	up	EDM01081.1(carboxypeptidase B1 (tissue), isoform CRA_a [Rattus norvegicus])	GO:0016787(molecular_function:hydrolase activity); GO:0005615(cellular_component:extracellular space); GO:0004181(molecular_function:metallocarboxypeptidase activity); GO:0004180(molecular_function:carboxypeptidase activity); GO:0008270(molecular_function:zinc ion binding); GO:0006508(biological_process:proteolysis); GO:0008233(molecular_function:peptidase activity); GO:0046872(molecular_function…	K01291	CPB1	map04972(Pancreatic secretion); map04974(Protein digestion and absorption)	COG2866(J:Translation, ribosomal structure and biogenesis)	COG2866(Eukaryotic translation initiation factor 4 gamma)	PF00246.24(Peptidase_M14:Zinc carboxypeptidase); PF02244.16(Propep_M14:Carboxypeptidase activation peptide)	sp|P19223|CBPB1_RAT(Carboxypeptidase B OS=Rattus norvegicus OX=10116 GN=Cpb1 PE=1 SV=1)	24271.0
ENSRNOG00000031823	Wfdc6b	WAP four-disulfide core domain 6B [Source:RGD Symbol;Acc:1303277]	549	0.0	0.0	0.0	0.0	1.0	0.0	1.0	1.0	no test	no test	NP_001008867.1(WAP four-disulfide core domain protein 6B precursor [Rattus norvegicus])	GO:0051259(biological_process:protein oligomerization); GO:0090281(biological_process:negative regulation of calcium ion import); GO:0005615(cellular_component:extracellular space); GO:0009986(cellular_component:cell surface); GO:1901318(biological_process:negative regulation of flagellated sperm motility); GO:0010466(biological_process:negative regulation of peptidase activity); GO:0042742(biolo…	K23640	WFDC6		ENOG410XQNP(O:Posttranslational modification, protein turnover, chaperones)	ENOG410XQNP(serine peptidase inhibitor, Kunitz type)	PF00014.23(Kunitz_BPTI:Kunitz/Bovine pancreatic trypsin inhibitor domain); PF00095.21(WAP:WAP-type (Whey Acidic Protein) 'four-disulfide core')	sp|F6ULY1|WFC6B_MOUSE(WAP four-disulfide core domain protein 6B OS=Mus musculus OX=10090 GN=Wfdc6b PE=2 SV=1)	408225.0
ENSRNOG00000032070	Dync2h1	dynein cytoplasmic 2 heavy chain 1 [Source:RGD Symbol;Acc:71042]	12912	22.0	74.24	0.1	0.29	2.81629728022	1.49379962874	3.1018209235e-06	9.03452058141e-06	yes	up	NP_075413.1(cytoplasmic dynein 2 heavy chain 1 [Rattus norvegicus])	GO:0030326(biological_process:embryonic limb morphogenesis); GO:0005886(cellular_component:plasma membrane); GO:0045505(molecular_function:dynein intermediate chain binding); GO:0061512(biological_process:protein localization to cilium); GO:0045880(biological_process:positive regulation of smoothened signaling pathway); GO:0060976(biological_process:coronary vasculature development); GO:0030286(c…	K10414	DYNC2H, DNCH2	map04145(Phagosome); map05132(Salmonella infection); map04962(Vasopressin-regulated water reabsorption)	COG5245(Z:Cytoskeleton)	COG5245(heavy chain)	PF12774.7(AAA_6:Hydrolytic ATP binding site of dynein motor region); PF08393.13(DHC_N2:Dynein heavy chain, N-terminal region 2); PF12781.7(AAA_9:ATP-binding dynein motor region); PF12780.7(AAA_8:P-loop containing dynein motor region D4); PF18199.1(Dynein_C:Dynein heavy chain C-terminal domain); PF07728.14(AAA_5:AAA domain (dynein-related subfamily)); PF18198.1(AAA_lid_11:Dynein heavy chain AAA li…	sp|Q9JJ79|DYHC2_RAT(Cytoplasmic dynein 2 heavy chain 1 OS=Rattus norvegicus OX=10116 GN=Dync2h1 PE=1 SV=1)	65209.0
ENSRNOG00000007030	Epha7	Eph receptor A7 [Source:RGD Symbol;Acc:70957]	2997	0.0	0.0	0.0	0.0	1.0	0.0	1.0	1.0	no test	no test	NP_599158.1(ephrin type-A receptor 7 precursor [Rattus norvegicus])	GO:0051964(biological_process:negative regulation of synapse assembly); GO:0048671(biological_process:negative regulation of collateral sprouting); GO:0033674(biological_process:positive regulation of kinase activity); GO:0016310(biological_process:phosphorylation); GO:0018108(biological_process:peptidyl-tyrosine phosphorylation); GO:0048755(biological_process:branching morphogenesis of a nerve);…	K05108	EPHA7, EHK3, HEK11	map04360(Axon guidance)	COG0515(S:Function unknown)	COG0515(GTP-binding Protein)	PF07714.17(Pkinase_Tyr:Protein tyrosine kinase); PF01404.19(Ephrin_lbd:Ephrin receptor ligand binding domain); PF00069.25(Pkinase:Protein kinase domain); PF00041.21(fn3:Fibronectin type III domain); PF00536.30(SAM_1:SAM domain (Sterile alpha motif)); PF07647.17(SAM_2:SAM domain (Sterile alpha motif)); PF14575.6(EphA2_TM:Ephrin type-A receptor 2 transmembrane domain); PF16656.5(Pur_ac_phosph_N:Pur…	sp|P54759|EPHA7_RAT(Ephrin type-A receptor 7 OS=Rattus norvegicus OX=10116 GN=Epha7 PE=1 SV=1)	171287.0
ENSRNOG00000007510	Bbs12	Bardet-Biedl syndrome 12 [Source:RGD Symbol;Acc:1561608]	2514	12.0	21.0	0.3	0.46	1.46049899365	0.546461364085	0.284926652209	0.396638939424	no	up	XP_006232349.1(PREDICTED: Bardet-Biedl syndrome 12 protein isoform X1 [Rattus norvegicus])	GO:0051131(biological_process:chaperone-mediated protein complex assembly); GO:0045599(biological_process:negative regulation of fat cell differentiation); GO:0042073(biological_process:intraciliary transport); GO:0005524(molecular_function:ATP binding); GO:0042755(biological_process:eating behavior); GO:0005929(cellular_component:cilium); GO:0045494(biological_process:photoreceptor cell maintena…	K19402	BBS12		ENOG410Z0I5(O:Posttranslational modification, protein turnover, chaperones)	ENOG410Z0I5(Bardet-Biedl syndrome 12)	PF00118.24(Cpn60_TCP1:TCP-1/cpn60 chaperonin family)	sp|Q5SUD9|BBS12_MOUSE(Bardet-Biedl syndrome 12 protein homolog OS=Mus musculus OX=10090 GN=Bbs12 PE=3 SV=2)	365770.0
ENSRNOG00000008965	Socs2	suppressor of cytokine signaling 2 [Source:RGD Symbol;Acc:69273]	1421	1438.0	508.33	32.3	9.71	0.29501905561	-1.76111995212	3.98871407735e-141	9.9802847363e-140	yes	down	EDM16862.1(suppressor of cytokine signaling 2, isoform CRA_a [Rattus norvegicus])	GO:0007595(biological_process:lactation); GO:0046426(biological_process:negative regulation of JAK-STAT cascade); GO:0035556(biological_process:intracellular signal transduction); GO:0043434(biological_process:response to peptide hormone); GO:0005737(cellular_component:cytoplasm); GO:0046935(molecular_function:1-phosphatidylinositol-3-kinase regulator activity); GO:0032355(biological_process:resp…	K04695	SOCS2, CIS2	map04910(Insulin signaling pathway); map04935(Growth hormone synthesis, secretion and action); map04630(Jak-STAT signaling pathway); map04930(Type II diabetes mellitus); map04917(Prolactin signaling pathway)	ENOG4111V4J(O:Posttranslational modification, protein turnover, chaperones)	ENOG4111V4J(negative regulation of signal transduction)	PF00017.24(SH2:SH2 domain); PF07525.16(SOCS_box:SOCS box)	sp|O88582|SOCS2_RAT(Suppressor of cytokine signaling 2 OS=Rattus norvegicus OX=10116 GN=Socs2 PE=2 SV=1)	84607.0
ENSRNOG00000001616	Senp7	SUMO specific peptidase 7 [Source:RGD Symbol;Acc:1305510]	4876	92.0	104.0	1.07	1.07	0.943427921364	-0.0840157958887	0.683202009416	0.824668318731	no	down	NP_001099358.1(sentrin-specific protease 7 [Rattus norvegicus])	GO:0005737(cellular_component:cytoplasm); GO:0016787(molecular_function:hydrolase activity); GO:0005634(cellular_component:nucleus); GO:0070139(molecular_function:SUMO-specific endopeptidase activity); GO:0016926(biological_process:protein desumoylation); GO:0006508(biological_process:proteolysis); GO:0008233(molecular_function:peptidase activity); GO:0008234(molecular_function:cysteine-type pept…	K08596	SENP7		COG5160(O:Posttranslational modification, protein turnover, chaperones)	COG5160(SUMO1 sentrin specific peptidase)	PF02902.19(Peptidase_C48:Ulp1 protease family, C-terminal catalytic domain)	sp|D3ZF42|SENP7_RAT(Sentrin-specific protease 7 OS=Rattus norvegicus OX=10116 GN=Senp7 PE=1 SV=1)	288167.0
ENSRNOG00000007422	Vav2	vav guanine nucleotide exchange factor 2 [Source:RGD Symbol;Acc:1306285]	5164	513.0	616.0	6.99	7.79	1.00213576172	0.00307796711503	0.971408447219	1.0	no	up	NP_001100033.2(guanine nucleotide exchange factor VAV2 [Rattus norvegicus])	GO:0005737(cellular_component:cytoplasm); GO:0005089(molecular_function:Rho guanyl-nucleotide exchange factor activity); GO:0016477(biological_process:cell migration); GO:0005154(molecular_function:epidermal growth factor receptor binding); GO:0030031(biological_process:cell projection assembly); GO:0030032(biological_process:lamellipodium assembly); GO:0035023(biological_process:regulation of Rh…	K05730	VAV	map04666(Fc gamma R-mediated phagocytosis); map05135(Yersinia infection); map05205(Proteoglycans in cancer); map04650(Natural killer cell mediated cytotoxicity); map04662(B cell receptor signaling pathway); map04810(Regulation of actin cytoskeleton); map04660(T cell receptor signaling pathway); map04015(Rap1 signaling pathway); map04664(Fc epsilon RI signaling pathway); map04024(cAMP signaling pa…	ENOG410XPH6(Z:Cytoskeleton)	ENOG410XPH6(guanine nucleotide exchange factor)	PF00621.20(RhoGEF:RhoGEF domain); PF07653.17(SH3_2:Variant SH3 domain); PF11971.8(CAMSAP_CH:CAMSAP CH domain); PF00307.31(CH:Calponin homology (CH) domain); PF00018.28(SH3_1:SH3 domain); PF14604.6(SH3_9:Variant SH3 domain); PF00017.24(SH2:SH2 domain); PF00130.22(C1_1:Phorbol esters/diacylglycerol binding domain (C1 domain)); PF00169.29(PH:PH domain)	sp|Q60992|VAV2_MOUSE(Guanine nucleotide exchange factor VAV2 OS=Mus musculus OX=10090 GN=Vav2 PE=1 SV=1)	296603.0
ENSRNOG00000008694	Miox	myo-inositol oxygenase [Source:RGD Symbol;Acc:628739]	2686	110.0	282.0	6.31	14.09	2.1395361881	1.0972980809	8.54598259738e-13	3.70874888908e-12	yes	up	NP_665714.2(inositol oxygenase [Rattus norvegicus])	GO:0004033(molecular_function:aldo-keto reductase (NADP) activity); GO:0005737(cellular_component:cytoplasm); GO:0050661(molecular_function:NADP binding); GO:0019310(biological_process:inositol catabolic process); GO:0016234(cellular_component:inclusion body); GO:0016701(molecular_function:oxidoreductase activity, acting on single donors with incorporation of molecular oxygen); GO:0008199(molecul…	K00469	MIOX	map00053(Ascorbate and aldarate metabolism); map00562(Inositol phosphate metabolism)	ENOG410XQ4J(S:Function unknown)	ENOG410XQ4J(inositol oxygenase)	PF05153.15(MIOX:Myo-inositol oxygenase)	sp|Q9QXN4|MIOX_RAT(Inositol oxygenase OS=Rattus norvegicus OX=10116 GN=Miox PE=1 SV=2)	252899.0
ENSRNOG00000007390	Nfkbia	NFKB inhibitor alpha [Source:RGD Symbol;Acc:3171]	1565	416.0	706.0	17.98	26.48	1.41636303505	0.502191097157	9.36942206098e-09	3.2508216391e-08	no	up	EDL36726.1(nuclear factor of kappa light chain gene enhancer in B-cells inhibitor, alpha, partial [Mus musculus])	GO:0031072(molecular_function:heat shock protein binding); GO:0033209(biological_process:tumor necrosis factor-mediated signaling pathway); GO:0019899(molecular_function:enzyme binding); GO:0044877(molecular_function:macromolecular complex binding); GO:0032495(biological_process:response to muramyl dipeptide); GO:0032496(biological_process:response to lipopolysaccharide); GO:0014070(biological_pr…	K04734	NFKBIA	map05140(Leishmaniasis); map05215(Prostate cancer); map05142(Chagas disease (American trypanosomiasis)); map04657(IL-17 signaling pathway); map05145(Toxoplasmosis); map05160(Hepatitis C); map05167(Kaposi sarcoma-associated herpesvirus infection); map04659(Th17 cell differentiation); map04658(Th1 and Th2 cell differentiation); map05164(Influenza A); map05168(Herpes simplex virus 1 infection); map0…	COG0666(O:Posttranslational modification, protein turnover, chaperones)	COG0666(The proteasome is a multicatalytic proteinase complex which is characterized by its ability to cleave peptides with Arg, Phe, Tyr, Leu, and Glu adjacent to the leaving group at neutral or slightly basic pH. The proteasome has an ATP-dependent proteolytic activity (By similarity))	PF12796.7(Ank_2:Ankyrin repeats (3 copies)); PF00023.30(Ank:Ankyrin repeat); PF13857.6(Ank_5:Ankyrin repeats (many copies)); PF13606.6(Ank_3:Ankyrin repeat); PF13637.6(Ank_4:Ankyrin repeats (many copies))	sp|Q63746|IKBA_RAT(NF-kappa-B inhibitor alpha OS=Rattus norvegicus OX=10116 GN=Nfkbia PE=2 SV=1)	25493.0
ENSRNOG00000007527	Tm2d1	TM2 domain containing 1 [Source:RGD Symbol;Acc:1305442]	1422	249.0	228.0	18.15	14.24	0.764185359844	-0.388005475876	0.00326614805	0.00692266732775	no	down	NP_001102140.1(TM2 domain-containing protein 1 precursor [Rattus norvegicus])	GO:0004930(molecular_function:G-protein coupled receptor activity); GO:0001540(molecular_function:beta-amyloid binding); GO:0016021(cellular_component:integral component of membrane); GO:0016020(cellular_component:membrane); GO:0097190(biological_process:apoptotic signaling pathway); GO:0005654(cellular_component:nucleoplasm); GO:0005887(cellular_component:integral component of plasma membrane); …				ENOG4111NTX(S:Function unknown)	ENOG4111NTX(TM2 domain containing 1)	PF05154.16(TM2:TM2 domain)	sp|Q99MB3|TM2D1_MOUSE(TM2 domain-containing protein 1 OS=Mus musculus OX=10090 GN=Tm2d1 PE=2 SV=1)	362545.0
ENSRNOG00000008816	Gpnmb	glycoprotein nmb [Source:RGD Symbol;Acc:71008]	2306	533.0	3038.0	14.63	72.82	4.75689728513	2.25002087377	0.0	0.0	yes	up	Q6P7C7.1(RecName: Full=Transmembrane glycoprotein NMB; Flags: Precursor)	GO:0042130(biological_process:negative regulation of T cell proliferation); GO:0050868(biological_process:negative regulation of T cell activation); GO:0031954(biological_process:positive regulation of protein autophosphorylation); GO:0007155(biological_process:cell adhesion); GO:0007165(biological_process:signal transduction); GO:0030282(biological_process:bone mineralization); GO:0001649(biolog…	K20732	GPNMB		ENOG4110Q2V(S:Function unknown)	ENOG4110Q2V(Glycoprotein (Transmembrane) nmb)	PF00801.20(PKD:PKD domain)	sp|Q6P7C7|GPNMB_RAT(Transmembrane glycoprotein NMB OS=Rattus norvegicus OX=10116 GN=Gpnmb PE=2 SV=1)	113955.0
ENSRNOG00000041348	Mir875	microRNA 875 [Source:RGD Symbol;Acc:2325477]	73	0.0	0.0	0.0	0.0	1.0	0.0	1.0	1.0	no test	no test										100314134.0
ENSRNOG00000041347	AABR07028183.1		95	0.0	0.0	0.0	0.0	1.0	0.0	1.0	1.0	no test	no test
ENSRNOG00000041356	AABR07050994.1		82	0.0	0.0	0.0	0.0	1.0	0.0	1.0	1.0	no test	no test
ENSRNOG00000036511	AABR07063638.1		105	0.0	0.0	0.0	0.0	1.0	0.0	1.0	1.0	no test	no test	OBS73542.1(hypothetical protein A6R68_15921 [Neotoma lepida])	GO:0008199(molecular_function:ferric iron binding); GO:0006879(biological_process:cellular iron ion homeostasis); GO:0005623(cellular_component:cell); GO:0006826(biological_process:iron ion transport)				COG1528(P:Inorganic ion transport and metabolism)	COG1528(Stores iron in a soluble, non-toxic, readily available form. Important for iron homeostasis (By similarity))		sp|P02793|FRIL1_RAT(Ferritin light chain 1 OS=Rattus norvegicus OX=10116 GN=Ftl1 PE=1 SV=3)
ENSRNOG00000007608	Fezf1	Fez family zinc finger 1 [Source:RGD Symbol;Acc:1560480]	2409	0.0	0.0	0.0	0.0	1.0	0.0	1.0	1.0	no test	no test	OBS76004.1(hypothetical protein A6R68_17545, partial [Neotoma lepida])	GO:0021537(biological_process:telencephalon development); GO:0043697(biological_process:cell dedifferentiation); GO:0001764(biological_process:neuron migration); GO:0003676(molecular_function:nucleic acid binding); GO:0007411(biological_process:axon guidance); GO:0043565(molecular_function:sequence-specific DNA binding); GO:0000122(biological_process:negative regulation of transcription from RNA …				COG5048(E:Amino acid transport and metabolism)	COG5048(saccharopine dehydrogenase)	PF13465.6(zf-H2C2_2:Zinc-finger double domain); PF00096.26(zf-C2H2:Zinc finger, C2H2 type); PF13894.6(zf-C2H2_4:C2H2-type zinc finger); PF13912.6(zf-C2H2_6:C2H2-type zinc finger)	sp|Q0VDQ9|FEZF1_MOUSE(Fez family zinc finger protein 1 OS=Mus musculus OX=10090 GN=Fezf1 PE=2 SV=1)	500048.0
ENSRNOG00000007625	B3galt1	Beta-1,3-galactosyltransferase 1 [Source:RGD Symbol;Acc:1311898]	2670	668.0	2132.0	7.44	20.89	2.66363032888	1.41339387231	4.41987436924e-127	1.01620020638e-125	yes	up	XP_006732944.1(PREDICTED: beta-1,3-galactosyltransferase 1 [Leptonychotes weddellii])	GO:0005794(cellular_component:Golgi apparatus); GO:0006487(biological_process:protein N-linked glycosylation); GO:0006486(biological_process:protein glycosylation); GO:0047275(molecular_function:glucosaminylgalactosylglucosylceramide beta-galactosyltransferase activity); GO:0008532(molecular_function:N-acetyllactosaminide beta-1,3-N-acetylglucosaminyltransferase activity); GO:0016021(cellular_com…	K07819	B3GALT1	map00601(Glycosphingolipid biosynthesis - lacto and neolacto series)	ENOG410ZZ1B(S:Function unknown)	ENOG410ZZ1B(xin actin-binding repeat containing)	PF01762.21(Galactosyl_T:Galactosyltransferase)	sp|Q7JK24|B3GT1_GORGO(Beta-1,3-galactosyltransferase 1 OS=Gorilla gorilla gorilla OX=9595 GN=B3GALT1 PE=3 SV=1)	366064.0
ENSRNOG00000007596	Rffl	ring finger and FYVE-like domain containing E3 ubiquitin protein ligase [Source:RGD Symbol;Acc:727916]	1294	298.29	333.19	5.88	5.83	0.932215839225	-0.101264069055	0.377206403939	0.506195597906	no	down	XP_006247032.1(PREDICTED: E3 ubiquitin-protein ligase rififylin isoform X2 [Rattus norvegicus])	GO:1902042(biological_process:negative regulation of extrinsic apoptotic signaling pathway via death domain receptors); GO:0055038(cellular_component:recycling endosome membrane); GO:0010804(biological_process:negative regulation of tumor necrosis factor-mediated signaling pathway); GO:0003674(molecular_function:molecular_function); GO:0070936(biological_process:protein K48-linked ubiquitination)…	K20804	RNF34		ENOG41101VR(O:Posttranslational modification, protein turnover, chaperones)	ENOG41101VR(ring finger and FYVE-like domain containing E3 ubiquitin protein ligase)	PF13920.6(zf-C3HC4_3:Zinc finger, C3HC4 type (RING finger)); PF10208.9(Armet:Degradation arginine-rich protein for mis-folding); PF01363.21(FYVE:FYVE zinc finger); PF14447.6(Prok-RING_4:Prokaryotic RING finger family 4)	sp|Q8CIN9|RFFL_RAT(E3 ubiquitin-protein ligase rififylin OS=Rattus norvegicus OX=10116 GN=Rffl PE=1 SV=1)	282844.0
ENSRNOG00000028847	AABR07040251.1		1317	0.0	0.0	0.0	0.0	1.0	0.0	1.0	1.0	no test	no test	NP_001100436.1(uncharacterized protein LOC302772 [Rattus norvegicus])	GO:0005737(cellular_component:cytoplasm); GO:0005844(cellular_component:polysome); GO:0005634(cellular_component:nucleus); GO:0003723(molecular_function:RNA binding); GO:0003676(molecular_function:nucleic acid binding); GO:0003729(molecular_function:mRNA binding)				ENOG410XQFV(S:Function unknown)	ENOG410XQFV(High density lipoprotein binding protein)	PF00013.29(KH_1:KH domain); PF14611.6(SLS:Mitochondrial inner-membrane-bound regulator)	sp|Q5R439|VIGLN_PONAB(Vigilin OS=Pongo abelii OX=9601 GN=HDLBP PE=2 SV=1)
ENSRNOG00000036504	AABR07064349.2		106	0.0	0.0	0.0	0.0	1.0	0.0	1.0	1.0	no test	no test	P49945.2(RecName: Full=Ferritin light chain 2; AltName: Full=Ferritin L subunit 2; AltName: Full=Ferritin subunit LG)	GO:0032420(cellular_component:stereocilium); GO:1905872(biological_process:negative regulation of protein localization to cell leading edge); GO:0035024(biological_process:negative regulation of Rho protein signal transduction); GO:0008043(cellular_component:intracellular ferritin complex); GO:0007162(biological_process:negative regulation of cell adhesion); GO:0006826(biological_process:iron ion…	K13625	FTL	map04978(Mineral absorption); map04217(Necroptosis); map04216(Ferroptosis)	ENOG4111Q1M(P:Inorganic ion transport and metabolism); ENOG410XR7R(S:Function unknown); COG1528(P:Inorganic ion transport and metabolism)	ENOG4111Q1M(Stores iron in a soluble, non-toxic, readily available form. Important for iron homeostasis); ENOG410XR7R(Family with sequence similarity 65, member B); COG1528(Stores iron in a soluble, non-toxic, readily available form. Important for iron homeostasis (By similarity))		sp|P49945|FRIL2_MOUSE(Ferritin light chain 2 OS=Mus musculus OX=10090 GN=Ftl2 PE=3 SV=2)
ENSRNOG00000058986	U4	U4 spliceosomal RNA [Source:RFAM;Acc:RF00015]	113	0.0	0.0	0.0	0.0	1.0	0.0	1.0	1.0	no test	no test
ENSRNOG00000037851	Spidr	scaffold protein involved in DNA repair [Source:RGD Symbol;Acc:1566036]	2637	176.0	318.0	3.31	5.34	1.50791779214	0.592557778674	7.59639305529e-06	2.15194046934e-05	no	up	NP_001094458.1(DNA repair-scaffolding protein [Rattus norvegicus])	GO:0072757(biological_process:cellular response to camptothecin); GO:0006974(biological_process:cellular response to DNA damage stimulus); GO:0071479(biological_process:cellular response to ionizing radiation); GO:0010569(biological_process:regulation of double-strand break repair via homologous recombination); GO:0070202(biological_process:regulation of establishment of protein localization to c…	K22806	SPIDR		ENOG410Y7PZ(S:Function unknown)	ENOG410Y7PZ(kiaa0146)	PF14951.6(DUF4503:Domain of unknown function (DUF4503)); PF14950.6(DUF4502:Domain of unknown function (DUF4502))	sp|Q8BGX7|SPIDR_MOUSE(DNA repair-scaffolding protein OS=Mus musculus OX=10090 GN=Spidr PE=2 SV=1)	498119.0
ENSRNOG00000049310	LOC103691445	olfactory receptor 150-like [Source:RGD Symbol;Acc:9463885]	948	0.0	0.0	0.0	0.0	1.0	0.0	1.0	1.0	no test	no test	NP_001000961.1(olfactory receptor Olr1279 [Rattus norvegicus])	GO:0005549(molecular_function:odorant binding); GO:0004930(molecular_function:G-protein coupled receptor activity); GO:0016020(cellular_component:membrane); GO:0007608(biological_process:sensory perception of smell); GO:0016021(cellular_component:integral component of membrane); GO:0004984(molecular_function:olfactory receptor activity); GO:0050911(biological_process:detection of chemical stimulu…	K04257	OLFR	map04740(Olfactory transduction)	ENOG41118V5(U:Intracellular trafficking, secretion, and vesicular transport)	ENOG41118V5(Olfactory receptor)	PF13853.6(7tm_4:Olfactory receptor); PF00001.21(7tm_1:7 transmembrane receptor (rhodopsin family))	sp|Q60895|OL150_MOUSE(Olfactory receptor 150 OS=Mus musculus OX=10090 GN=Olfr150 PE=3 SV=3)	405313.0
ENSRNOG00000037852	Pirt	phosphoinositide-interacting regulator of transient receptor potential channels [Source:RGD Symbol;Acc:1565284]	657	0.0	0.0	0.0	0.0	1.0	0.0	1.0	1.0	no test	no test	NP_001102502.1(phosphoinositide-interacting protein [Rattus norvegicus])	GO:0048266(biological_process:behavioral response to pain); GO:0016021(cellular_component:integral component of membrane); GO:0016020(cellular_component:membrane); GO:0005547(molecular_function:phosphatidylinositol-3,4,5-trisphosphate binding); GO:1902936(molecular_function:phosphatidylinositol bisphosphate binding); GO:0005886(cellular_component:plasma membrane); GO:0009408(biological_process:re…				ENOG410YYIW(U:Intracellular trafficking, secretion, and vesicular transport)	ENOG410YYIW(phosphoinositide-interacting regulator of transient receptor potential channels)	PF15099.6(PIRT:Phosphoinositide-interacting protein family); PF14927.6(Neurensin:Neurensin); PF16311.5(TMEM100:Transmembrane protein 100)	sp|Q8BFY0|PIRT_MOUSE(Phosphoinositide-interacting protein OS=Mus musculus OX=10090 GN=Pirt PE=1 SV=1)	497929.0
ENSRNOG00000028255	Usp36	ubiquitin specific peptidase 36 [Source:RGD Symbol;Acc:1309937]	4263	960.0	328.0	10.41	3.24	0.285145041617	-1.81023214896	1.82478591948e-98	3.57540592733e-97	yes	down	NP_001100539.1(ubiquitin carboxyl-terminal hydrolase 36 [Rattus norvegicus])	GO:0016787(molecular_function:hydrolase activity); GO:0050821(biological_process:protein stabilization); GO:0008233(molecular_function:peptidase activity); GO:0007000(biological_process:nucleolus organization); GO:0042981(biological_process:regulation of apoptotic process); GO:0008234(molecular_function:cysteine-type peptidase activity); GO:0005737(cellular_component:cytoplasm); GO:0005730(cellul…	K11855	USP36_42		ENOG410XQ92(I:Lipid transport and metabolism)	ENOG410XQ92(Catalyzes the reversible phosphatidyl group transfer from one phosphatidylglycerol molecule to another to form cardiolipin (CL) (diphosphatidylglycerol) and glycerol (By similarity))	PF00443.29(UCH:Ubiquitin carboxyl-terminal hydrolase); PF13423.6(UCH_1:Ubiquitin carboxyl-terminal hydrolase)	sp|B1AQJ2|UBP36_MOUSE(Ubiquitin carboxyl-terminal hydrolase 36 OS=Mus musculus OX=10090 GN=Usp36 PE=1 SV=1)	303700.0
ENSRNOG00000007284	Slc2a1	solute carrier family 2 member 1 [Source:RGD Symbol;Acc:3704]	2577	77.0	329.0	1.86	6.97	3.56589364683	1.83426367507	6.22332142233e-30	4.7473401792e-29	yes	up	NP_620182.1(solute carrier family 2, facilitated glucose transporter member 1 [Rattus norvegicus])	GO:0098708(biological_process:glucose import across plasma membrane); GO:0070837(biological_process:dehydroascorbic acid transport); GO:0005887(cellular_component:integral component of plasma membrane); GO:0005324(molecular_function:long-chain fatty acid transporter activity); GO:0071260(biological_process:cellular response to mechanical stimulus); GO:0055056(molecular_function:D-glucose transmem…	K07299	SLC2A1, GLUT1	map05166(Human T-cell leukemia virus 1 infection); map04919(Thyroid hormone signaling pathway); map05211(Renal cell carcinoma); map05200(Pathways in cancer); map04976(Bile secretion); map04920(Adipocytokine signaling pathway); map04922(Glucagon signaling pathway); map04911(Insulin secretion); map05230(Central carbon metabolism in cancer); map04066(HIF-1 signaling pathway); map04931(Insulin resist…	COG0477(E:Amino acid transport and metabolism)	COG0477(L-amino-acid oxidase activity)	PF00083.24(Sugar_tr:Sugar (and other) transporter); PF07690.16(MFS_1:Major Facilitator Superfamily)	sp|P11167|GTR1_RAT(Solute carrier family 2, facilitated glucose transporter member 1 OS=Rattus norvegicus OX=10116 GN=Slc2a1 PE=1 SV=1)	24778.0
ENSRNOG00000052890	U4	U4 spliceosomal RNA [Source:RFAM;Acc:RF00015]	124	0.0	0.0	0.0	0.0	1.0	0.0	1.0	1.0	no test	no test
ENSRNOG00000051857	AABR07035193.1		90	0.0	0.0	0.0	0.0	1.0	0.0	1.0	1.0	no test	no test	XP_008757337.2(PREDICTED: WD repeat-containing protein on Y chromosome-like isoform X2 [Rattus norvegicus])
ENSRNOG00000038921	Tex35	testis expressed 35 [Source:RGD Symbol;Acc:1595460]	873	0.0	0.0	0.0	0.0	1.0	0.0	1.0	1.0	no test	no test	XP_017460128.1(PREDICTED: testis-expressed sequence 35 protein isoform X9 [Rattus norvegicus])	GO:0005634(cellular_component:nucleus); GO:0015630(cellular_component:microtubule cytoskeleton)				ENOG411197W(S:Function unknown)	ENOG411197W(testis expressed 35)	PF15079.6(Tsc35:Testis-specific protein 35)	sp|Q14BK3|TEX35_MOUSE(Testis-expressed protein 35 OS=Mus musculus OX=10090 GN=Tex35 PE=2 SV=1)	680164.0
ENSRNOG00000004864	Prpf40a	pre-mRNA processing factor 40 homolog A [Source:RGD Symbol;Acc:1311401]	3564	767.0	858.0	9.98	9.72	0.933587734439	-0.0991424879762	0.165482172061	0.247395546246	no	down	NP_001099950.1(pre-mRNA-processing factor 40 homolog A [Rattus norvegicus])	GO:0016607(cellular_component:nuclear speck); GO:0071004(cellular_component:U2-type prespliceosome); GO:0016477(biological_process:cell migration); GO:0007010(biological_process:cytoskeleton organization); GO:0005829(cellular_component:cytosol); GO:0005634(cellular_component:nucleus); GO:0070064(molecular_function:proline-rich region binding); GO:0000398(biological_process:mRNA splicing, via spli…	K12821	PRPF40, PRP40	map03040(Spliceosome)	COG5104(S:Function unknown)	COG5104(formin-like)	PF01846.19(FF:FF domain); PF00397.26(WW:WW domain)	sp|Q9R1C7|PR40A_MOUSE(Pre-mRNA-processing factor 40 homolog A OS=Mus musculus OX=10090 GN=Prpf40a PE=1 SV=1)	295607.0
ENSRNOG00000004938	Olr758	olfactory receptor 758 [Source:RGD Symbol;Acc:1332964]	939	0.0	0.0	0.0	0.0	1.0	0.0	1.0	1.0	no test	no test	NP_001000369.1(olfactory receptor Olr758 [Rattus norvegicus])	GO:0004930(molecular_function:G-protein coupled receptor activity); GO:0016020(cellular_component:membrane); GO:0007608(biological_process:sensory perception of smell); GO:0016021(cellular_component:integral component of membrane); GO:0004984(molecular_function:olfactory receptor activity); GO:0050911(biological_process:detection of chemical stimulus involved in sensory perception of smell); GO:0…	K04257	OLFR	map04740(Olfactory transduction)	ENOG411142B(S:Function unknown)	ENOG411142B(Olfactory receptor)	PF13853.6(7tm_4:Olfactory receptor); PF00001.21(7tm_1:7 transmembrane receptor (rhodopsin family)); PF10328.9(7TM_GPCR_Srx:Serpentine type 7TM GPCR chemoreceptor Srx)	sp|Q8NGA8|O4F17_HUMAN(Olfactory receptor 4F17 OS=Homo sapiens OX=9606 GN=OR4F17 PE=2 SV=1)	296010.0
ENSRNOG00000004672	Sec14l2	SEC14-like lipid binding 2 [Source:RGD Symbol;Acc:621779]	2589	660.0	1348.0	16.04	28.81	1.70454774324	0.769389008963	3.86868571372e-31	3.04876914898e-30	no	up	NP_446253.2(SEC14-like protein 2 [Rattus norvegicus])	GO:0005829(cellular_component:cytosol); GO:0008289(molecular_function:lipid binding); GO:0005654(cellular_component:nucleoplasm); GO:0016765(molecular_function:transferase activity, transferring alkyl or aryl (other than methyl) groups); GO:0008047(molecular_function:enzyme activator activity); GO:0005634(cellular_component:nucleus); GO:0045542(biological_process:positive regulation of cholestero…				ENOG410XRSQ(O:Posttranslational modification, protein turnover, chaperones)	ENOG410XRSQ(Mitochondrial fission process 1)	PF00650.20(CRAL_TRIO:CRAL/TRIO domain); PF13897.6(GOLD_2:Golgi-dynamics membrane-trafficking); PF13716.6(CRAL_TRIO_2:Divergent CRAL/TRIO domain); PF03765.15(CRAL_TRIO_N:CRAL/TRIO, N-terminal domain)	sp|Q99MS0|S14L2_RAT(SEC14-like protein 2 OS=Rattus norvegicus OX=10116 GN=Sec14l2 PE=1 SV=1)	116486.0
ENSRNOG00000004927	Supt7l	SPT7-like STAGA complex gamma subunit [Source:RGD Symbol;Acc:1562206]	1917	145.0	146.0	4.92	4.32	0.840326514573	-0.250978089108	0.137057025464	0.209355179484	no	down	NP_001101480.1(STAGA complex 65 subunit gamma [Rattus norvegicus])	GO:1903508(biological_process:positive regulation of nucleic acid-templated transcription); GO:0005654(cellular_component:nucleoplasm); GO:0043966(biological_process:histone H3 acetylation); GO:0004402(molecular_function:histone acetyltransferase activity); GO:0005634(cellular_component:nucleus); GO:0003713(molecular_function:transcription coactivator activity); GO:0030914(cellular_component:STAG…	K11316	SUPT7L		ENOG410YK24(S:Function unknown)	ENOG410YK24(Suppressor of Ty 7 (S. cerevisiae)-like)	PF07524.13(Bromo_TP:Bromodomain associated)	sp|Q9CZV5|ST65G_MOUSE(STAGA complex 65 subunit gamma OS=Mus musculus OX=10090 GN=Supt7l PE=1 SV=1)	313905.0
ENSRNOG00000012503	Dnajc16	DnaJ heat shock protein family (Hsp40) member C16 [Source:RGD Symbol;Acc:1359395]	2622	167.0	226.0	3.97	4.69	1.12941923889	0.175581111968	0.229386820954	0.328103188868	no	up	BAC65689.1(mKIAA0962 protein, partial [Mus musculus])	GO:0016021(cellular_component:integral component of membrane); GO:0016020(cellular_component:membrane); GO:0045454(biological_process:cell redox homeostasis); GO:0005623(cellular_component:cell)	K09536	DNAJC16		COG0484(E:Amino acid transport and metabolism)	COG0484(hydrolase activity, acting on carbon-nitrogen (but not peptide) bonds, in linear amidines)	PF00226.31(DnaJ:DnaJ domain); PF00085.20(Thioredoxin:Thioredoxin)	sp|Q5FVM7|DJC16_RAT(DnaJ homolog subfamily C member 16 OS=Rattus norvegicus OX=10116 GN=Dnajc16 PE=2 SV=1)	362652.0
ENSRNOG00000012808	Tmem259	transmembrane protein 259 [Source:RGD Symbol;Acc:1311136]	2052	1238.0	1110.0	38.84	30.36	0.748282429241	-0.41834519595	1.99505175966e-12	8.50094760939e-12	no	down	NP_001094356.1(membralin [Rattus norvegicus])	GO:0005783(cellular_component:endoplasmic reticulum); GO:1904294(biological_process:positive regulation of ERAD pathway); GO:0016021(cellular_component:integral component of membrane); GO:0016020(cellular_component:membrane); GO:0005789(cellular_component:endoplasmic reticulum membrane); GO:1901215(biological_process:negative regulation of neuron death); GO:0034976(biological_process:response to …				ENOG410XNPC(S:Function unknown)	ENOG410XNPC(chromosome 19 open reading frame 6)	PF09746.9(Membralin:Tumour-associated protein)	sp|Q8CIV2|MBRL_MOUSE(Membralin OS=Mus musculus OX=10090 GN=Tmem259 PE=1 SV=2)	299608.0
ENSRNOG00000011922	Stt3b	STT3 oligosaccharyltransferase complex catalytic subunit B [Source:RGD Symbol;Acc:1311563]	3266	2582.0	2550.0	37.14	32.54	0.824227605136	-0.278885311534	3.96058589655e-12	1.66261674038e-11	no	down	NP_001164010.1(dolichyl-diphosphooligosaccharide--protein glycosyltransferase subunit STT3B [Rattus norvegicus])	GO:0006986(biological_process:response to unfolded protein); GO:0032991(cellular_component:macromolecular complex); GO:0005783(cellular_component:endoplasmic reticulum); GO:0006486(biological_process:protein glycosylation); GO:0006487(biological_process:protein N-linked glycosylation); GO:0016021(cellular_component:integral component of membrane); GO:0016020(cellular_component:membrane); GO:00082…	K07151	STT3	map00510(N-Glycan biosynthesis); map00513(Various types of N-glycan biosynthesis); map04141(Protein processing in endoplasmic reticulum)	COG1287(S:Function unknown)	COG1287(oligosaccharyl transferase STT3 subunit)	PF02516.14(STT3:Oligosaccharyl transferase STT3 subunit)	sp|Q3TDQ1|STT3B_MOUSE(Dolichyl-diphosphooligosaccharide--protein glycosyltransferase subunit STT3B OS=Mus musculus OX=10090 GN=Stt3b PE=1 SV=2)	363160.0
ENSRNOG00000012705	Pcgf2	polycomb group ring finger 2 [Source:RGD Symbol;Acc:1305097]	1360	35.0	53.0	1.4	2.01	1.26377872104	0.337743879645	0.276327612149	0.386205544646	no	up	XP_003499621.1(polycomb group RING finger protein 2 [Cricetulus griseus])	GO:2001234(biological_process:negative regulation of apoptotic signaling pathway); GO:0035102(cellular_component:PRC1 complex); GO:0003677(molecular_function:DNA binding); GO:0070301(biological_process:cellular response to hydrogen peroxide); GO:0001701(biological_process:in utero embryonic development); GO:0031519(cellular_component:PcG protein complex); GO:0000122(biological_process:negative re…	K11460	PCGF2, RNF110	map04550(Signaling pathways regulating pluripotency of stem cells)	ENOG410XPCN(S:Function unknown)	ENOG410XPCN(Zinc finger, CDGSH-type domain protein)	PF16207.5(RAWUL:RAWUL domain RING finger- and WD40-associated ubiquitin-like); PF13923.6(zf-C3HC4_2:Zinc finger, C3HC4 type (RING finger)); PF00097.25(zf-C3HC4:Zinc finger, C3HC4 type (RING finger)); PF13639.6(zf-RING_2:Ring finger domain); PF13920.6(zf-C3HC4_3:Zinc finger, C3HC4 type (RING finger)); PF12678.7(zf-rbx1:RING-H2 zinc finger domain); PF14634.6(zf-RING_5:zinc-RING finger domain); PF13…	sp|P23798|PCGF2_MOUSE(Polycomb group RING finger protein 2 OS=Mus musculus OX=10090 GN=Pcgf2 PE=1 SV=2)	287662.0
ENSRNOG00000012347	Gata2	GATA binding protein 2 [Source:RGD Symbol;Acc:2664]	3411	29.0	38.0	0.52	0.59	1.09357560116	0.129052960343	0.71497478538	0.856729389668	no	up	NP_254277.1(endothelial transcription factor GATA-2 [Rattus norvegicus])	GO:0021902(biological_process:commitment of neuronal cell to specific neuron type in forebrain); GO:0006909(biological_process:phagocytosis); GO:0035065(biological_process:regulation of histone acetylation); GO:0021514(biological_process:ventral spinal cord interneuron differentiation); GO:0030154(biological_process:cell differentiation); GO:0048469(biological_process:cell maturation); GO:0060100…	K17894	GATA2		COG5641(K:Transcription)	COG5641(Transcription factor)	PF00320.27(GATA:GATA zinc finger); PF08271.12(TF_Zn_Ribbon:TFIIB zinc-binding)	sp|Q924Y4|GATA2_RAT(Endothelial transcription factor GATA-2 OS=Rattus norvegicus OX=10116 GN=Gata2 PE=1 SV=1)	25159.0
ENSRNOG00000005289	Prkd3	protein kinase D3 [Source:RGD Symbol;Acc:1310236]	3598	743.54	1107.83	12.42	20.27	1.2434605114	0.314360692591	3.29786656237e-06	9.5885441137e-06	no	up	NP_001019434.2(serine/threonine-protein kinase D3 [Rattus norvegicus])	GO:0005737(cellular_component:cytoplasm); GO:0006468(biological_process:protein phosphorylation); GO:0016301(molecular_function:kinase activity); GO:0016310(biological_process:phosphorylation); GO:0005829(cellular_component:cytosol); GO:0016020(cellular_component:membrane); GO:0089700(biological_process:protein kinase D signaling); GO:0000166(molecular_function:nucleotide binding); GO:0005654(cel…	K06070	PKD	map04015(Rap1 signaling pathway); map04925(Aldosterone synthesis and secretion)	ENOG410XQZ3(T:Signal transduction mechanisms)	ENOG410XQZ3(serine threonine-protein kinase)	PF00069.25(Pkinase:Protein kinase domain); PF07714.17(Pkinase_Tyr:Protein tyrosine kinase); PF00130.22(C1_1:Phorbol esters/diacylglycerol binding domain (C1 domain)); PF00169.29(PH:PH domain); PF14531.6(Kinase-like:Kinase-like); PF03107.16(C1_2:C1 domain); PF06293.14(Kdo:Lipopolysaccharide kinase (Kdo/WaaP) family)	sp|Q8K1Y2|KPCD3_MOUSE(Serine/threonine-protein kinase D3 OS=Mus musculus OX=10090 GN=Prkd3 PE=1 SV=1)	313834.0
ENSRNOG00000005655	Cpa6	carboxypeptidase A6 [Source:RGD Symbol;Acc:1311764]	1507	0.0	0.0	0.0	0.0	1.0	0.0	1.0	1.0	no test	no test	XP_008761718.2(PREDICTED: carboxypeptidase A6 isoform X1 [Rattus norvegicus])	GO:0005615(cellular_component:extracellular space); GO:0004181(molecular_function:metallocarboxypeptidase activity); GO:0005575(cellular_component:cellular_component); GO:0003674(molecular_function:molecular_function); GO:0008150(biological_process:biological_process); GO:0006508(biological_process:proteolysis); GO:0008270(molecular_function:zinc ion binding)	K08782	CPA6		COG2866(E:Amino acid transport and metabolism)	COG2866(metallocarboxypeptidase activity)	PF00246.24(Peptidase_M14:Zinc carboxypeptidase)	sp|Q5U901|CBPA6_MOUSE(Carboxypeptidase A6 OS=Mus musculus OX=10090 GN=Cpa6 PE=2 SV=1)	312913.0
ENSRNOG00000005408	Natd1	N-acetyltransferase domain containing 1 [Source:RGD Symbol;Acc:1307740]	3394	177.2	168.0	3.17	2.63	0.791240989788	-0.337810928862	0.0293099678513	0.0521909187076	no	down	EDM04669.1(gene trap locus F3b (predicted), isoform CRA_a [Rattus norvegicus])	GO:0005575(cellular_component:cellular_component); GO:0008150(biological_process:biological_process); GO:0006473(biological_process:protein acetylation); GO:0003674(molecular_function:molecular_function); GO:0016410(molecular_function:N-acyltransferase activity)	K06975	K06975		ENOG41127NZ(S:Function unknown)	ENOG41127NZ(-)	PF14542.6(Acetyltransf_CG:GCN5-related N-acetyl-transferase)	sp|Q9DBW3|NATD1_MOUSE(Protein NATD1 OS=Mus musculus OX=10090 GN=Natd1 PE=1 SV=1)	100911674.0
ENSRNOG00000005692	Tas2r114	taste receptor, type 2, member 114 [Source:RGD Symbol;Acc:620737]	930	0.0	0.0	0.0	0.0	1.0	0.0	1.0	1.0	no test	no test	EDM01687.1(taste receptor, type 2, member 5 [Rattus norvegicus])	GO:0004930(molecular_function:G-protein coupled receptor activity); GO:0001580(biological_process:detection of chemical stimulus involved in sensory perception of bitter taste); GO:0050896(biological_process:response to stimulus); GO:0016020(cellular_component:membrane); GO:0008527(molecular_function:taste receptor activity); GO:0007165(biological_process:signal transduction); GO:0050909(biologic…	K08474	TAS2R	map04742(Taste transduction)	ENOG410Z4AM(U:Intracellular trafficking, secretion, and vesicular transport)	ENOG410Z4AM(taste receptor, type 2)	PF05296.13(TAS2R:Taste receptor protein (TAS2R))	sp|Q9JKT8|TR114_RAT(Taste receptor type 2 member 114 OS=Rattus norvegicus OX=10116 GN=Tas2r114 PE=2 SV=1)	78982.0
ENSRNOG00000003781	Atp10b	ATPase phospholipid transporting 10B (putative) [Source:RGD Symbol;Acc:1565126]	7189	2.0	3.0	0.02	0.02	1.25185628027	0.324068942748	0.803284127344	0.940942551618	no	up	XP_017459522.1(PREDICTED: probable phospholipid-transporting ATPase VB isoform X1 [Rattus norvegicus])	GO:0004012(molecular_function:phospholipid-translocating ATPase activity); GO:0140326(molecular_function:ATPase-coupled intramembrane lipid transporter activity); GO:0016020(cellular_component:membrane); GO:0005783(cellular_component:endoplasmic reticulum); GO:0015914(biological_process:phospholipid transport); GO:0000287(molecular_function:magnesium ion binding); GO:0000166(molecular_function:nu…	K01530	E7.6.2.1		COG0474(U:Intracellular trafficking, secretion, and vesicular transport); ENOG410XSS0(U:Intracellular trafficking, secretion, and vesicular transport)	COG0474(Gamma-aminobutyric acid (GABA) A receptor); ENOG410XSS0(Gamma-aminobutyric acid (GABA) A receptor)	PF16212.5(PhoLip_ATPase_C:Phospholipid-translocating P-type ATPase C-terminal); PF16209.5(PhoLip_ATPase_N:Phospholipid-translocating ATPase N-terminal); PF00702.26(Hydrolase:haloacid dehalogenase-like hydrolase); PF13246.6(Cation_ATPase:Cation transport ATPase (P-type)); PF00122.20(E1-E2_ATPase:E1-E2 ATPase)	sp|O94823|AT10B_HUMAN(Probable phospholipid-transporting ATPase VB OS=Homo sapiens OX=9606 GN=ATP10B PE=2 SV=2)	303056.0
ENSRNOG00000047370	Vom1r51	vomeronasal 1 receptor 51 [Source:RGD Symbol;Acc:1359291]	954	0.0	0.0	0.0	0.0	1.0	0.0	1.0	1.0	no test	no test	XP_017443098.1(PREDICTED: vomeronasal type-1 receptor 1-like [Rattus norvegicus])	GO:0004930(molecular_function:G-protein coupled receptor activity); GO:0016021(cellular_component:integral component of membrane); GO:0016020(cellular_component:membrane); GO:0007165(biological_process:signal transduction); GO:0005886(cellular_component:plasma membrane); GO:0007186(biological_process:G-protein coupled receptor signaling pathway); GO:0019236(biological_process:response to pheromon…				ENOG4111F74(U:Intracellular trafficking, secretion, and vesicular transport)	ENOG4111F74(vomeronasal 1 receptor)	PF03402.14(V1R:Vomeronasal organ pheromone receptor family, V1R); PF05296.13(TAS2R:Taste receptor protein (TAS2R))	sp|Q8WN92|VN1R1_GORGO(Vomeronasal type-1 receptor 1 OS=Gorilla gorilla gorilla OX=9595 GN=VN1R1 PE=3 SV=1)	494281.0
ENSRNOG00000024647	Ppp4r2	protein phosphatase 4, regulatory subunit 2 [Source:RGD Symbol;Acc:1307312]	4848	1519.0	948.0	22.13	13.81	0.52085132925	-0.941056463577	1.07273097497e-57	1.34410247695e-56	no	down	NP_001100083.2(protein phosphatase 4, regulatory subunit 2 [Rattus norvegicus])	GO:0005737(cellular_component:cytoplasm); GO:0010569(biological_process:regulation of double-strand break repair via homologous recombination); GO:0030674(molecular_function:protein binding, bridging); GO:0043666(biological_process:regulation of phosphoprotein phosphatase activity); GO:0019888(molecular_function:protein phosphatase regulator activity); GO:0006470(biological_process:protein dephos…	K15425	PPP4R2		ENOG4110IV7(T:Signal transduction mechanisms)	ENOG4110IV7(protein phosphatase 4, regulatory subunit 2)	PF09184.11(PPP4R2:PPP4R2)	sp|Q0VGB7|PP4R2_MOUSE(Serine/threonine-protein phosphatase 4 regulatory subunit 2 OS=Mus musculus OX=10090 GN=Ppp4r2 PE=1 SV=1)	297486.0
ENSRNOG00000043341	Zfp51	zinc finger protein 51 [Source:RGD Symbol;Acc:1560046]	2513	26.0	41.0	0.65	0.89	1.31605403823	0.396218728504	0.266174782138	0.373923025429	no	up	XP_006228071.1(PREDICTED: zinc finger protein 420-like isoform X1 [Rattus norvegicus])	GO:0005634(cellular_component:nucleus); GO:0009617(biological_process:response to bacterium); GO:0006355(biological_process:regulation of transcription, DNA-templated); GO:0003676(molecular_function:nucleic acid binding); GO:0003677(molecular_function:DNA binding); GO:0046872(molecular_function:metal ion binding)	K09228	KRAB	map05168(Herpes simplex virus 1 infection)	COG5048(S:Function unknown)	COG5048(Zinc finger protein)	PF13465.6(zf-H2C2_2:Zinc-finger double domain); PF00096.26(zf-C2H2:Zinc finger, C2H2 type); PF13894.6(zf-C2H2_4:C2H2-type zinc finger); PF01352.27(KRAB:KRAB box); PF12171.8(zf-C2H2_jaz:Zinc-finger double-stranded RNA-binding); PF13912.6(zf-C2H2_6:C2H2-type zinc finger)	sp|E9PW05|ZFP54_MOUSE(Zinc finger protein 54 OS=Mus musculus OX=10090 GN=Zfp54 PE=2 SV=1)	499056.0
ENSRNOG00000058784	AABR07044362.4		1866	4.72	7.88	0.17	2.22	1.39330896731	0.478515212122	0.561660796459	0.704336092226	no	up	XP_006255970.1(PREDICTED: RT1 class Ib, locus N3 isoform X1 [Rattus norvegicus])	GO:0022627(cellular_component:cytosolic small ribosomal subunit); GO:0005634(cellular_component:nucleus); GO:0003735(molecular_function:structural constituent of ribosome); GO:0042593(biological_process:glucose homeostasis); GO:0048471(cellular_component:perinuclear region of cytoplasm); GO:0006412(biological_process:translation); GO:0005840(cellular_component:ribosome)	K02991	RP-S6e, RPS6	map05205(Proteoglycans in cancer); map03010(Ribosome); map04371(Apelin signaling pathway); map04714(Thermogenesis); map04910(Insulin signaling pathway); map01521(EGFR tyrosine kinase inhibitor resistance); map04150(mTOR signaling pathway); map04151(PI3K-Akt signaling pathway); map04066(HIF-1 signaling pathway)	COG2125(U:Intracellular trafficking, secretion, and vesicular transport)	COG2125(antigen processing and presentation of peptide antigen via MHC class I)		sp|Q90YR8|RS6_ICTPU(40S ribosomal protein S6 OS=Ictalurus punctatus OX=7998 GN=rps6 PE=2 SV=1)
ENSRNOG00000058322	AABR07056415.2		1450	0.0	0.0	0.0	0.0	1.0	0.0	1.0	1.0	no test	no test
ENSRNOG00000053327	AABR07060953.1		462	9.15	31.0	2.71	7.26	2.82750780972	1.49953100902	0.00250800424868	0.00541206115043	no	up	XP_008761238.1(PREDICTED: uncharacterized protein LOC103690612 isoform X1 [Rattus norvegicus])	GO:0002377(biological_process:immunoglobulin production); GO:0005615(cellular_component:extracellular space); GO:0006955(biological_process:immune response)				ENOG410ZN1U(S:Function unknown)	ENOG410ZN1U(ig kappa chain V-II region RPMI 6410-like)	PF07686.17(V-set:Immunoglobulin V-set domain); PF00047.25(ig:Immunoglobulin domain); PF13927.6(Ig_3:Immunoglobulin domain); PF07679.16(I-set:Immunoglobulin I-set domain)	sp|P06310|KV230_HUMAN(Immunoglobulin kappa variable 2-30 OS=Homo sapiens OX=9606 GN=IGKV2-30 PE=3 SV=2)
ENSRNOG00000056311	Y_RNA	Y RNA [Source:RFAM;Acc:RF00019]	108	0.0	0.0	0.0	0.0	1.0	0.0	1.0	1.0	no test	no test
ENSRNOG00000052484	Gm24420	predicted gene, 24420 [Source:MGI Symbol;Acc:MGI:5454197]	59	0.0	0.0	0.0	0.0	1.0	0.0	1.0	1.0	no test	no test
ENSRNOG00000059861	AC128394.3		228	0.0	0.0	0.0	0.0	1.0	0.0	1.0	1.0	no test	no test
ENSRNOG00000001238	Rsrc2	arginine and serine rich coiled-coil 2 [Source:RGD Symbol;Acc:1564882]	2001	455.0	460.0	15.17	13.24	0.843741961794	-0.245126242115	0.0100229664143	0.019568592029	no	down	NP_001005525.1(arginine/serine-rich coiled-coil protein 2 isoform 1 [Mus musculus])					ENOG4111VFY(S:Function unknown)	ENOG4111VFY(Kinetochore associated 1)	PF15477.6(SMAP:Small acidic protein family)	sp|A2RTL5|RSRC2_MOUSE(Arginine/serine-rich coiled-coil protein 2 OS=Mus musculus OX=10090 GN=Rsrc2 PE=2 SV=1)	360807.0
ENSRNOG00000060854	7SK	7SK RNA [Source:RFAM;Acc:RF00100]	331	0.0	0.0	0.0	0.0	1.0	0.0	1.0	1.0	no test	no test
ENSRNOG00000055809	Epb41l1	erythrocyte membrane protein band 4.1-like 1 [Source:RGD Symbol;Acc:71087]	2487	6.15	31.6	0.19	0.86	4.28820145871	2.10037268487	0.000117379326016	0.000297456257189	yes	up	NP_067713.2(band 4.1-like protein 1 isoform L [Rattus norvegicus])	GO:0005856(cellular_component:cytoskeleton); GO:0005737(cellular_component:cytoplasm); GO:0032991(cellular_component:macromolecular complex); GO:0031032(biological_process:actomyosin structure organization); GO:0008092(molecular_function:cytoskeletal protein binding); GO:0030866(biological_process:cortical actin cytoskeleton organization); GO:0005198(molecular_function:structural molecule activit…	K06107	EPB41, 4.1R		ENOG410Y7NQ(S:Function unknown)	ENOG410Y7NQ(erythrocyte membrane protein band 4.1-like)	PF09380.10(FERM_C:FERM C-terminal PH-like domain); PF04382.13(SAB:SAB domain); PF09379.10(FERM_N:FERM N-terminal domain); PF00373.18(FERM_M:FERM central domain); PF08736.11(FA:FERM adjacent (FA))	sp|Q9WTP0|E41L1_RAT(Band 4.1-like protein 1 OS=Rattus norvegicus OX=10116 GN=Epb41l1 PE=1 SV=1)	100911769.0
ENSRNOG00000033038	Chchd4	coiled-coil-helix-coiled-coil-helix domain containing 4 [Source:RGD Symbol;Acc:1310746]	420	39.06	34.12	14.65	9.92	0.7290209299	-0.455967860541	0.176036721713	0.260802781926	no	down	NP_001013449.1(mitochondrial intermembrane space import and assembly protein 40 [Rattus norvegicus])	GO:0033108(biological_process:mitochondrial respiratory chain complex assembly); GO:0018171(biological_process:peptidyl-cysteine oxidation); GO:1901857(biological_process:positive regulation of cellular respiration); GO:1990830(biological_process:cellular response to leukemia inhibitory factor); GO:0005623(cellular_component:cell); GO:0045041(biological_process:protein import into mitochondrial i…	K17782	MIA40, CHCHD4		ENOG4111V0I(O:Posttranslational modification, protein turnover, chaperones)	ENOG4111V0I(mitochondrial intermembrane space import and assembly protein)	PF06747.13(CHCH:CHCH domain)	sp|Q5BJN5|MIA40_RAT(Mitochondrial intermembrane space import and assembly protein 40 OS=Rattus norvegicus OX=10116 GN=Chchd4 PE=2 SV=1)	100361898.0
ENSRNOG00000039666	Srpx	sushi-repeat-containing protein, X-linked [Source:RGD Symbol;Acc:70950]	1825	53.0	200.0	1.99	6.32	3.14932397552	1.65504217724	1.61458107328e-16	8.19453481435e-16	yes	up	NP_071969.1(sushi repeat-containing protein SRPX precursor [Rattus norvegicus])	GO:0005783(cellular_component:endoplasmic reticulum); GO:2001241(biological_process:positive regulation of extrinsic apoptotic signaling pathway in absence of ligand); GO:0006914(biological_process:autophagy); GO:0005776(cellular_component:autophagosome); GO:0001845(biological_process:phagolysosome assembly); GO:0060244(biological_process:negative regulation of cell proliferation involved in cont…				ENOG410XP80(S:Function unknown)	ENOG410XP80(Sushi-repeat containing protein, X-linked)	PF13778.6(DUF4174:Domain of unknown function (DUF4174)); PF02494.16(HYR:HYR domain); PF00084.20(Sushi:Sushi repeat (SCR repeat))	sp|Q63769|SRPX_RAT(Sushi repeat-containing protein SRPX OS=Rattus norvegicus OX=10116 GN=Srpx PE=2 SV=1)	64316.0
ENSRNOG00000047493	Slco1a4	solute carrier organic anion transporter family, member 1a4 [Source:RGD Symbol;Acc:621389]	3622	1394.0	874.0	23.16	12.82	0.523253175015	-0.934418934341	1.71632307964e-52	2.00958939503e-51	no	down	NP_571981.1(solute carrier organic anion transporter family member 1A4 [Rattus norvegicus])	GO:0015721(biological_process:bile acid and bile salt transport); GO:0006820(biological_process:anion transport); GO:0035690(biological_process:cellular response to drug); GO:0016021(cellular_component:integral component of membrane); GO:0016020(cellular_component:membrane); GO:0038183(biological_process:bile acid signaling pathway); GO:0008028(molecular_function:monocarboxylic acid transmembrane…	K03460	SLCO1A	map04976(Bile secretion)	ENOG410XRSF(P:Inorganic ion transport and metabolism)	ENOG410XRSF(transporter activity)	PF03137.20(OATP:Organic Anion Transporter Polypeptide (OATP) family); PF07690.16(MFS_1:Major Facilitator Superfamily); PF07648.15(Kazal_2:Kazal-type serine protease inhibitor domain)	sp|O35913|SO1A4_RAT(Solute carrier organic anion transporter family member 1A4 OS=Rattus norvegicus OX=10116 GN=Slco1a4 PE=2 SV=1)	170698.0
ENSRNOG00000032890	LOC100912321	myeloid-associated differentiation marker-like [Source:RGD Symbol;Acc:6487726]	951	0.0	0.0	0.0	0.0	1.0	0.0	1.0	1.0	no test	no test	XP_008770383.1(PREDICTED: myeloid-associated differentiation marker-like [Rattus norvegicus])	GO:0016021(cellular_component:integral component of membrane); GO:0016020(cellular_component:membrane); GO:0034115(biological_process:negative regulation of heterotypic cell-cell adhesion); GO:0005911(cellular_component:cell-cell junction); GO:0005886(cellular_component:plasma membrane)				ENOG4111IAF(J:Translation, ribosomal structure and biogenesis)	ENOG4111IAF(This protein binds directly to 23S ribosomal RNA (By similarity))	PF01284.23(MARVEL:Membrane-associating domain)	sp|Q96S97|MYADM_HUMAN(Myeloid-associated differentiation marker OS=Homo sapiens OX=9606 GN=MYADM PE=1 SV=2)	100912321.0
ENSRNOG00000007680	Fhl5	four and a half LIM domains 5 [Source:RGD Symbol;Acc:1307056]	1118	0.0	0.0	0.0	0.0	1.0	0.0	1.0	1.0	no test	no test	XP_021016499.1(four and a half LIM domains protein 5 isoform X1 [Mus caroli])	GO:0005634(cellular_component:nucleus); GO:0003713(molecular_function:transcription coactivator activity); GO:0003712(molecular_function:transcription cofactor activity); GO:0045944(biological_process:positive regulation of transcription from RNA polymerase II promoter); GO:0006351(biological_process:transcription, DNA-templated); GO:0046872(molecular_function:metal ion binding); GO:0030018(cellu…				ENOG410XP0W(O:Posttranslational modification, protein turnover, chaperones)	ENOG410XP0W(NADH dehydrogenase (ubiquinone) complex I, assembly factor 4)	PF00412.22(LIM:LIM domain)	sp|Q6AXT1|FHL5_RAT(Four and a half LIM domains protein 5 OS=Rattus norvegicus OX=10116 GN=Fhl5 PE=2 SV=1)	297954.0
ENSRNOG00000012079	LOC100910162	olfactory receptor 8D1-like [Source:RGD Symbol;Acc:6499729]	930	0.0	0.0	0.0	0.0	1.0	0.0	1.0	1.0	no test	no test	NP_775422.1(olfactory receptor Olr1271 [Rattus norvegicus])	GO:0005549(molecular_function:odorant binding); GO:0004930(molecular_function:G-protein coupled receptor activity); GO:0016020(cellular_component:membrane); GO:0007608(biological_process:sensory perception of smell); GO:0016021(cellular_component:integral component of membrane); GO:0004984(molecular_function:olfactory receptor activity); GO:0050911(biological_process:detection of chemical stimulu…	K04257	OLFR	map04740(Olfactory transduction)	ENOG4111ADA(U:Intracellular trafficking, secretion, and vesicular transport)	ENOG4111ADA(olfactory receptor, family 8, subfamily D, member 1)	PF13853.6(7tm_4:Olfactory receptor); PF00001.21(7tm_1:7 transmembrane receptor (rhodopsin family)); PF10320.9(7TM_GPCR_Srsx:Serpentine type 7TM GPCR chemoreceptor Srsx)	sp|Q8WZ84|OR8D1_HUMAN(Olfactory receptor 8D1 OS=Homo sapiens OX=9606 GN=OR8D1 PE=2 SV=1)	286959.0
ENSRNOG00000030391	Ei24	EI24, autophagy associated transmembrane protein [Source:RGD Symbol;Acc:1309868]	2010	2209.0	2011.0	67.25	54.37	0.759765498604	-0.396373895023	3.97514422556e-19	2.21291554094e-18	no	down	AAC52483.2(EI24 [Mus musculus])	GO:0005737(cellular_component:cytoplasm); GO:0005794(cellular_component:Golgi apparatus); GO:0006914(biological_process:autophagy); GO:0016020(cellular_component:membrane); GO:0016021(cellular_component:integral component of membrane); GO:0005783(cellular_component:endoplasmic reticulum); GO:0030308(biological_process:negative regulation of cell growth); GO:0050885(biological_process:neuromuscula…	K10134	EI24	map04115(p53 signaling pathway)	ENOG410XRPU(S:Function unknown)	ENOG410XRPU(Etoposide induced 2.4 mRNA)	PF07264.11(EI24:Etoposide-induced protein 2.4 (EI24))	sp|Q4KM77|EI24_RAT(Etoposide-induced protein 2.4 homolog OS=Rattus norvegicus OX=10116 GN=Ei24 PE=1 SV=1)	300514.0
ENSRNOG00000011853	Mbd2	methyl-CpG binding domain protein 2 [Source:RGD Symbol;Acc:1595452]	1630	940.0	1012.0	31.49	30.65	0.898495429528	-0.154416929844	0.0178591579039	0.0332337216189	no	down	NP_001108497.1(methyl-CpG-binding domain protein 2 [Rattus norvegicus])	GO:0000118(cellular_component:histone deacetylase complex); GO:0000183(biological_process:chromatin silencing at rDNA); GO:0048568(biological_process:embryonic organ development); GO:0034622(biological_process:cellular macromolecular complex assembly); GO:0030177(biological_process:positive regulation of Wnt signaling pathway); GO:0000785(cellular_component:chromatin); GO:0003677(molecular_functi…	K11590	MBD2		ENOG410ZPAZ(K:Transcription)	ENOG410ZPAZ(Methyl-CpG binding domain protein)	PF14048.6(MBD_C:C-terminal domain of methyl-CpG binding protein 2 and 3); PF16564.5(MBDa:p55-binding region of Methyl-CpG-binding domain proteins MBD); PF01429.19(MBD:Methyl-CpG binding domain)	sp|Q9Z2E1|MBD2_MOUSE(Methyl-CpG-binding domain protein 2 OS=Mus musculus OX=10090 GN=Mbd2 PE=2 SV=2)	680172.0
ENSRNOG00000056025	Gm25617	predicted gene, 25617 [Source:MGI Symbol;Acc:MGI:5455394]	133	0.0	0.0	0.0	0.0	1.0	0.0	1.0	1.0	no test	no test
ENSRNOG00000030667	Ppm1b	protein phosphatase, Mg2+/Mn2+ dependent, 1B [Source:RGD Symbol;Acc:3374]	2569	1339.0	909.0	28.87	17.89	0.566560796	-0.819697319103	8.8120967715e-41	8.53133444209e-40	no	down	NP_001257548.1(protein phosphatase 1B isoform 2 [Rattus norvegicus])	GO:0005737(cellular_component:cytoplasm); GO:0016787(molecular_function:hydrolase activity); GO:0016020(cellular_component:membrane); GO:0043169(molecular_function:cation binding); GO:0006470(biological_process:protein dephosphorylation); GO:0005829(cellular_component:cytosol); GO:0000287(molecular_function:magnesium ion binding); GO:0004722(molecular_function:protein serine/threonine phosphatase…	K04461	PPM1B, PP2CB	map04010(MAPK signaling pathway)	COG0631(T:Signal transduction mechanisms)	COG0631(Phosphatase)	PF00481.21(PP2C:Protein phosphatase 2C); PF07830.13(PP2C_C:Protein serine/threonine phosphatase 2C, C-terminal domain)	sp|O75688|PPM1B_HUMAN(Protein phosphatase 1B OS=Homo sapiens OX=9606 GN=PPM1B PE=1 SV=1)	24667.0
ENSRNOG00000028423	Otop1	otopetrin 1 [Source:RGD Symbol;Acc:631389]	1827	0.0	0.0	0.0	0.0	1.0	0.0	1.0	1.0	no test	no test	NP_852098.1(proton channel OTOP1 [Rattus norvegicus])	GO:0042472(biological_process:inner ear morphogenesis); GO:0009590(biological_process:detection of gravity); GO:1902600(biological_process:hydrogen ion transmembrane transport); GO:0006811(biological_process:ion transport); GO:0016020(cellular_component:membrane); GO:0015252(molecular_function:hydrogen ion channel activity); GO:0031214(biological_process:biomineral tissue development); GO:0005887…				ENOG410XVS5(S:Function unknown)	ENOG410XVS5(Otopetrin)	PF03189.13(Otopetrin:Otopetrin)	sp|Q7M734|OTOP1_RAT(Proton channel OTOP1 OS=Rattus norvegicus OX=10116 GN=Otop1 PE=2 SV=1)	305427.0
ENSRNOG00000054327	AABR07043684.1		340	0.0	0.0	0.0	0.0	1.0	0.0	1.0	1.0	no test	no test	XP_021076471.1(uncharacterized protein Iqcm [Mus pahari])					ENOG41123RX(S:Function unknown)	ENOG41123RX(IQ)		sp|A0A1B0GVH7|IQCM_HUMAN(IQ domain-containing protein M OS=Homo sapiens OX=9606 GN=IQCM PE=4 SV=1)
ENSRNOG00000004050	Snrk	SNF related kinase [Source:RGD Symbol;Acc:69653]	2598	422.0	488.0	5.67	5.75	0.965096152879	-0.0512554091171	0.591780135153	0.736265317626	no	down	NP_620188.1(SNF-related serine/threonine-protein kinase [Rattus norvegicus])	GO:0005737(cellular_component:cytoplasm); GO:0006468(biological_process:protein phosphorylation); GO:0016301(molecular_function:kinase activity); GO:0016310(biological_process:phosphorylation); GO:0005634(cellular_component:nucleus); GO:0000287(molecular_function:magnesium ion binding); GO:0000166(molecular_function:nucleotide binding); GO:0004674(molecular_function:protein serine/threonine kinas…	K08802	SNRK		ENOG410XR6N(T:Signal transduction mechanisms)	ENOG410XR6N(SNF related kinase)	PF00069.25(Pkinase:Protein kinase domain); PF07714.17(Pkinase_Tyr:Protein tyrosine kinase); PF14531.6(Kinase-like:Kinase-like)	sp|Q63553|SNRK_RAT(SNF-related serine/threonine-protein kinase OS=Rattus norvegicus OX=10116 GN=Snrk PE=1 SV=1)	170837.0
ENSRNOG00000052028	AABR07043456.1		315	0.0	0.0	0.0	0.0	1.0	0.0	1.0	1.0	no test	no test	XP_006222748.1(PREDICTED: uncharacterized protein RGD1562660 isoform X5 [Rattus norvegicus])							PF04822.13(Takusan:Takusan)
ENSRNOG00000061092	U6	U6 spliceosomal RNA [Source:RFAM;Acc:RF00026]	107	0.0	0.0	0.0	0.0	1.0	0.0	1.0	1.0	no test	no test
ENSRNOG00000055965	U6	U6 spliceosomal RNA [Source:RFAM;Acc:RF00026]	110	0.0	0.0	0.0	0.0	1.0	0.0	1.0	1.0	no test	no test
ENSRNOG00000060746	AABR07060994.1		396	0.0	2.0	0.0	0.67	1.0	0.0	1.0	1.0	no	no change	AAA41369.1(immunoglobulin light chain, partial [Rattus norvegicus])	GO:0002377(biological_process:immunoglobulin production); GO:0005615(cellular_component:extracellular space); GO:0006955(biological_process:immune response)				ENOG410ZN1U(S:Function unknown)	ENOG410ZN1U(ig kappa chain V-II region RPMI 6410-like)	PF07686.17(V-set:Immunoglobulin V-set domain); PF00047.25(ig:Immunoglobulin domain); PF13927.6(Ig_3:Immunoglobulin domain)	sp|A2NJV5|KV229_HUMAN(Immunoglobulin kappa variable 2-29 OS=Homo sapiens OX=9606 GN=IGKV2-29 PE=3 SV=2)
ENSRNOG00000009881	Fam161a	FAM161 centrosomal protein A [Source:RGD Symbol;Acc:1304999]	1908	0.0	3.0	0.0	0.1	1.0	0.0	1.0	1.0	no	no change	NP_001013898.2(protein FAM161A [Rattus norvegicus])	GO:0005737(cellular_component:cytoplasm); GO:0036064(cellular_component:ciliary basal body); GO:0032391(cellular_component:photoreceptor connecting cilium); GO:0044782(biological_process:cilium organization); GO:0060271(biological_process:cilium assembly)	K16772	FAM161A		ENOG4111HTJ(S:Function unknown)	ENOG4111HTJ(Family with sequence similarity 161, member A)	PF10595.9(UPF0564:Uncharacterised protein family UPF0564)	sp|Q6AY14|F161A_RAT(Protein FAM161A OS=Rattus norvegicus OX=10116 GN=Fam161a PE=2 SV=1)	289833.0
ENSRNOG00000002488	Galnt10	polypeptide N-acetylgalactosaminyltransferase 10 [Source:RGD Symbol;Acc:69409]	3264	170.0	258.0	3.17	4.22	1.26658400122	0.340942761313	0.0153825081546	0.029002529138	no	up	NP_570098.1(polypeptide N-acetylgalactosaminyltransferase 10 [Rattus norvegicus])	GO:0005794(cellular_component:Golgi apparatus); GO:0016266(biological_process:O-glycan processing); GO:0006493(biological_process:protein O-linked glycosylation); GO:0006486(biological_process:protein glycosylation); GO:0016021(cellular_component:integral component of membrane); GO:0016020(cellular_component:membrane); GO:0004653(molecular_function:polypeptide N-acetylgalactosaminyltransferase ac…	K00710	GALNT	map00512(Mucin type O-glycan biosynthesis); map00514(Other types of O-glycan biosynthesis)	ENOG410XPMK(U:Intracellular trafficking, secretion, and vesicular transport)	ENOG410XPMK(Glutamate receptor, ionotropic)	PF00535.26(Glycos_transf_2:Glycosyl transferase family 2); PF00652.22(Ricin_B_lectin:Ricin-type beta-trefoil lectin domain); PF02709.14(Glyco_transf_7C:N-terminal domain of galactosyltransferase)	sp|Q925R7|GLT10_RAT(Polypeptide N-acetylgalactosaminyltransferase 10 OS=Rattus norvegicus OX=10116 GN=Galnt10 PE=2 SV=1)	170501.0
ENSRNOG00000056447	AABR07051658.1		288	1.0	8.0	0.99	6.53	6.67656682811	2.73910644203	0.0236698239788	0.0431766795814	no	up	EDL91782.1(rCG64263, partial [Rattus norvegicus])	GO:0002377(biological_process:immunoglobulin production); GO:0005615(cellular_component:extracellular space); GO:0006955(biological_process:immune response)				ENOG4111CF7(S:Function unknown); ENOG4111C7P(S:Function unknown); ENOG41115I2(S:Function unknown); ENOG410ZN1U(S:Function unknown)	ENOG4111CF7(IGv); ENOG4111C7P(IGv); ENOG41115I2(IGv); ENOG410ZN1U(IGv)	PF07686.17(V-set:Immunoglobulin V-set domain); PF13927.6(Ig_3:Immunoglobulin domain); PF00047.25(ig:Immunoglobulin domain); PF13895.6(Ig_2:Immunoglobulin domain); PF07679.16(I-set:Immunoglobulin I-set domain)	sp|P04940|KV6A6_MOUSE(Ig kappa chain V-VI region NQ2-17.4.1 OS=Mus musculus OX=10090 PE=2 SV=1)
ENSRNOG00000052437	AABR07072809.1		643	1.18	0.0	0.18	0.0	1.0	0.0	1.0	1.0	no	no change	NP_037043.1(beta-arrestin-2 [Rattus norvegicus])	GO:0031859(molecular_function:platelet activating factor receptor binding); GO:0033138(biological_process:positive regulation of peptidyl-serine phosphorylation); GO:0031692(molecular_function:alpha-1B adrenergic receptor binding); GO:0031691(molecular_function:alpha-1A adrenergic receptor binding); GO:0090201(biological_process:negative regulation of release of cytochrome c from mitochondria); G…	K04439	ARRB	map04926(Relaxin signaling pathway); map04010(MAPK signaling pathway); map04340(Hedgehog signaling pathway); map04740(Olfactory transduction); map04929(GnRH secretion); map04928(Parathyroid hormone synthesis, secretion and action); map04062(Chemokine signaling pathway); map04144(Endocytosis); map04728(Dopaminergic synapse); map05032(Morphine addiction)	ENOG410XR0F(O:Posttranslational modification, protein turnover, chaperones)	ENOG410XR0F(arrestin)		sp|P29067|ARRB2_RAT(Beta-arrestin-2 OS=Rattus norvegicus OX=10116 GN=Arrb2 PE=1 SV=1)
ENSRNOG00000059190	AC127784.4		125	0.0	0.0	0.0	0.0	1.0	0.0	1.0	1.0	no test	no test
ENSRNOG00000061542	AABR07051250.2		187	0.0	0.0	0.0	0.0	1.0	0.0	1.0	1.0	no test	no test
ENSRNOG00000057556	Pdzrn3	PDZ domain containing RING finger 3 [Source:RGD Symbol;Acc:1305250]	4109	53.03	78.0	0.74	0.97	1.22754151563	0.295771817523	0.244038070771	0.345959110504	no	up	NP_001258180.1(E3 ubiquitin-protein ligase PDZRN3 [Rattus norvegicus])	GO:0005737(cellular_component:cytoplasm); GO:0031594(cellular_component:neuromuscular junction); GO:0061630(molecular_function:ubiquitin protein ligase activity); GO:0005829(cellular_component:cytosol); GO:0005654(cellular_component:nucleoplasm); GO:0007528(biological_process:neuromuscular junction development); GO:0016567(biological_process:protein ubiquitination); GO:0008270(molecular_function:…	K15682	PDZRN3_4, LNX3_4		ENOG4111S26(O:Posttranslational modification, protein turnover, chaperones)	ENOG4111S26(PDZ domain containing RING finger 3)	PF00595.24(PDZ:PDZ domain); PF17820.1(PDZ_6:PDZ domain); PF13180.6(PDZ_2:PDZ domain); PF13923.6(zf-C3HC4_2:Zinc finger, C3HC4 type (RING finger)); PF13445.6(zf-RING_UBOX:RING-type zinc-finger); PF00097.25(zf-C3HC4:Zinc finger, C3HC4 type (RING finger)); PF13639.6(zf-RING_2:Ring finger domain); PF03145.16(Sina:Seven in absentia protein family); PF13920.6(zf-C3HC4_3:Zinc finger, C3HC4 type (RING fi…	sp|P68907|PZRN3_RAT(E3 ubiquitin-protein ligase PDZRN3 OS=Rattus norvegicus OX=10116 GN=Pdzrn3 PE=1 SV=1)	312607.0
ENSRNOG00000053358	AABR07003699.1		767	0.0	0.0	0.0	0.0	1.0	0.0	1.0	1.0	no test	no test	EDL84912.1(rCG41756 [Rattus norvegicus])
ENSRNOG00000046022	Wdr77	WD repeat domain 77 [Source:RGD Symbol;Acc:1310479]	1086	56.88	0.0	1.77	0.0	0.00733624167998	-7.09074311782	8.82899164221e-16	4.3390072827e-15	yes	down	AAP86280.1(Ac2-269 [Rattus norvegicus])	GO:0005737(cellular_component:cytoplasm); GO:0008284(biological_process:positive regulation of cell proliferation); GO:0005794(cellular_component:Golgi apparatus); GO:0008327(molecular_function:methyl-CpG binding); GO:0005829(cellular_component:cytosol); GO:0008285(biological_process:negative regulation of cell proliferation); GO:0030374(molecular_function:ligand-dependent nuclear receptor transc…	K13221	WDR77, MEP50		COG2319(Z:Cytoskeleton); ENOG4111F0R(S:Function unknown)	COG2319(Mitochondrial membrane ATP synthase (F(1)F(0) ATP synthase or Complex V) produces ATP from ADP in the presence of a proton gradient across the membrane which is generated by electron transport complexes of the respiratory chain. F-type ATPases consist of two structural domains, F(1) - containing the extramembraneous catalytic core and F(0) - containing the membrane proton channel, linked …	PF00400.32(WD40:WD domain, G-beta repeat); PF12894.7(ANAPC4_WD40:Anaphase-promoting complex subunit 4 WD40 domain)	sp|Q4QR85|MEP50_RAT(Methylosome protein 50 OS=Rattus norvegicus OX=10116 GN=Wdr77 PE=1 SV=1)	100911453.0
ENSRNOG00000054443	AABR07045163.1		102	0.0	0.0	0.0	0.0	1.0	0.0	1.0	1.0	no test	no test
ENSRNOG00000053118	LOC103694867	ADP-ribosylation factor-binding protein GGA2-like [Source:RGD Symbol;Acc:9280434]	1404	0.0	0.0	0.0	0.0	1.0	0.0	1.0	1.0	no test	no test	NP_001093989.1(ADP-ribosylation factor-binding protein GGA2 [Rattus norvegicus])	GO:0005794(cellular_component:Golgi apparatus); GO:0016192(biological_process:vesicle-mediated transport); GO:0030306(molecular_function:ADP-ribosylation factor binding); GO:0006886(biological_process:intracellular protein transport); GO:0005802(cellular_component:trans-Golgi network); GO:0034394(biological_process:protein localization to cell surface); GO:0005623(cellular_component:cell); GO:004…	K12404	GGA	map04142(Lysosome)	ENOG410Y26G(K:Transcription)	ENOG410Y26G(TAF15 RNA polymerase II, TATA box binding protein (TBP)-associated factor)	PF00790.19(VHS:VHS domain); PF18308.1(GGA_N-GAT:GGA N-GAT domain); PF03127.14(GAT:GAT domain)	sp|Q6P5E6|GGA2_MOUSE(ADP-ribosylation factor-binding protein GGA2 OS=Mus musculus OX=10090 GN=Gga2 PE=1 SV=1)	103694867.0
ENSRNOG00000028441	LOC103690173	zinc finger protein 280B-like [Source:RGD Symbol;Acc:9210655]	1949	88.0	51.0	1.5	0.76	0.48367174465	-1.04789983464	2.52661678132e-05	6.82468834508e-05	yes	down	XP_008772073.1(PREDICTED: zinc finger protein 280B-like [Rattus norvegicus])	GO:0003700(molecular_function:transcription factor activity, sequence-specific DNA binding); GO:0006355(biological_process:regulation of transcription, DNA-templated); GO:0005634(cellular_component:nucleus); GO:0003676(molecular_function:nucleic acid binding); GO:0003677(molecular_function:DNA binding)				COG5048(S:Function unknown)	COG5048(Zinc finger protein)	PF13836.6(DUF4195:Domain of unknown function (DUF4195)); PF05605.12(zf-Di19:Drought induced 19 protein (Di19), zinc-binding); PF13912.6(zf-C2H2_6:C2H2-type zinc finger)	sp|Q86YH2|Z280B_HUMAN(Zinc finger protein 280B OS=Homo sapiens OX=9606 GN=ZNF280B PE=1 SV=2)	294343.0
ENSRNOG00000052986	U6	U6 spliceosomal RNA [Source:RFAM;Acc:RF00026]	110	0.0	0.0	0.0	0.0	1.0	0.0	1.0	1.0	no test	no test
ENSRNOG00000036381	AABR07018115.1		110	0.0	0.0	0.0	0.0	1.0	0.0	1.0	1.0	no test	no test	AAC82539.1(p58/p45, partial [Rattus norvegicus])	GO:0031965(cellular_component:nuclear membrane); GO:0017056(molecular_function:structural constituent of nuclear pore); GO:0032991(cellular_component:macromolecular complex); GO:0008139(molecular_function:nuclear localization sequence binding); GO:0005643(cellular_component:nuclear pore); GO:0051260(biological_process:protein homooligomerization); GO:0070208(biological_process:protein heterotrime…	K14307	NUPL1, NUP49	map03013(RNA transport)	ENOG410ZJAM(U:Intracellular trafficking, secretion, and vesicular transport)	ENOG410ZJAM(Nucleoporin like 1)		sp|P70581|NUP58_RAT(Nucleoporin p58/p45 OS=Rattus norvegicus OX=10116 GN=Nup58 PE=1 SV=1)
ENSRNOG00000051372	Mycn	MYCN proto-oncogene, bHLH transcription factor [Source:RGD Symbol;Acc:1584995]	2610	0.0	3.0	0.0	0.06	1.0	0.0	1.0	1.0	no	no change	XP_005079110.2(LOW QUALITY PROTEIN: N-myc proto-oncogene protein [Mesocricetus auratus])	GO:0030324(biological_process:lung development); GO:0048754(biological_process:branching morphogenesis of an epithelial tube); GO:0001502(biological_process:cartilage condensation); GO:0010628(biological_process:positive regulation of gene expression); GO:0003677(molecular_function:DNA binding); GO:0010942(biological_process:positive regulation of cell death); GO:0048712(biological_process:negati…	K09109	NMYC, MYCN	map05202(Transcriptional misregulation in cancer)	ENOG41105VW(S:Function unknown)	ENOG41105VW(v-myc myelocytomatosis viral related oncogene, neuroblastoma derived (avian))	PF01056.18(Myc_N:Myc amino-terminal region); PF00010.26(HLH:Helix-loop-helix DNA-binding domain)	sp|Q63379|MYCN_RAT(N-myc proto-oncogene protein OS=Rattus norvegicus OX=10116 GN=Mycn PE=3 SV=1)	298894.0
ENSRNOG00000048609	LOC103690355	olfactory receptor 4C11-like [Source:RGD Symbol;Acc:9287218]	930	0.0	0.0	0.0	0.0	1.0	0.0	1.0	1.0	no test	no test	NP_001001126.1(olfactory receptor Olr637 [Rattus norvegicus])	GO:0004930(molecular_function:G-protein coupled receptor activity); GO:0016020(cellular_component:membrane); GO:0007608(biological_process:sensory perception of smell); GO:0016021(cellular_component:integral component of membrane); GO:0004984(molecular_function:olfactory receptor activity); GO:0050911(biological_process:detection of chemical stimulus involved in sensory perception of smell); GO:0…	K04257	OLFR	map04740(Olfactory transduction)	ENOG411142U(S:Function unknown)	ENOG411142U(Olfactory receptor)	PF13853.6(7tm_4:Olfactory receptor); PF00001.21(7tm_1:7 transmembrane receptor (rhodopsin family)); PF10328.9(7TM_GPCR_Srx:Serpentine type 7TM GPCR chemoreceptor Srx); PF10320.9(7TM_GPCR_Srsx:Serpentine type 7TM GPCR chemoreceptor Srsx)	sp|Q6IEV9|OR4CB_HUMAN(Olfactory receptor 4C11 OS=Homo sapiens OX=9606 GN=OR4C11 PE=2 SV=1)	100910893.0
ENSRNOG00000008075	Ift74	intraflagellar transport 74 [Source:RGD Symbol;Acc:1359704]	2108	46.0	76.0	1.4	2.02	1.37885619276	0.463471999414	0.0800656404721	0.129789869216	no	up	NP_001007002.1(intraflagellar transport protein 74 homolog [Rattus norvegicus])	GO:0007507(biological_process:heart development); GO:0007219(biological_process:Notch signaling pathway); GO:1905515(biological_process:non-motile cilium assembly); GO:0060271(biological_process:cilium assembly); GO:0030992(cellular_component:intraciliary transport particle B); GO:0031514(cellular_component:motile cilium); GO:0005813(cellular_component:centrosome); GO:0005634(cellular_component:n…	K19679	IFT74		ENOG410XWAZ(U:Intracellular trafficking, secretion, and vesicular transport)	ENOG410XWAZ(Intraflagellar transport 74 homolog (Chlamydomonas))		sp|Q8BKE9|IFT74_MOUSE(Intraflagellar transport protein 74 homolog OS=Mus musculus OX=10090 GN=Ift74 PE=1 SV=2)	313365.0
ENSRNOG00000010196	Glb1	galactosidase, beta 1 [Source:RGD Symbol;Acc:1597145]	2825	419.0	622.0	9.16	11.9	1.23890947705	0.309070778458	0.000604168135547	0.00140878297592	no	up	NP_001101662.1(beta-galactosidase precursor [Rattus norvegicus])	GO:0005737(cellular_component:cytoplasm); GO:0005794(cellular_component:Golgi apparatus); GO:0019388(biological_process:galactose catabolic process); GO:0005975(biological_process:carbohydrate metabolic process); GO:0005615(cellular_component:extracellular space); GO:0016787(molecular_function:hydrolase activity); GO:0005773(cellular_component:vacuole); GO:0016798(molecular_function:hydrolase act…	K12309	GLB1, ELNR1	map00600(Sphingolipid metabolism); map00604(Glycosphingolipid biosynthesis - ganglio series); map00052(Galactose metabolism); map00511(Other glycan degradation); map00531(Glycosaminoglycan degradation); map04142(Lysosome)	COG1874(O:Posttranslational modification, protein turnover, chaperones)	COG1874(Cartilage associated protein)	PF01301.19(Glyco_hydro_35:Glycosyl hydrolases family 35); PF02449.15(Glyco_hydro_42:Beta-galactosidase); PF13364.6(BetaGal_dom4_5:Beta-galactosidase jelly roll domain)	sp|P23780|BGAL_MOUSE(Beta-galactosidase OS=Mus musculus OX=10090 GN=Glb1 PE=1 SV=1)	316033.0
ENSRNOG00000010244	Sarm1	sterile alpha and TIR motif containing 1 [Source:RGD Symbol;Acc:1310078]	4039	1075.0	1775.0	15.92	23.07	1.37801233952	0.46258880683	3.06229567024e-17	1.59509120796e-16	no	up	NP_001099287.1(sterile alpha and TIR motif-containing protein 1 [Rattus norvegicus])	GO:0019677(biological_process:NAD catabolic process); GO:0048678(biological_process:response to axon injury); GO:0030425(cellular_component:dendrite); GO:0030424(cellular_component:axon); GO:0007165(biological_process:signal transduction); GO:0003953(molecular_function:NAD+ nucleosidase activity); GO:0042981(biological_process:regulation of apoptotic process); GO:0061809(molecular_function:NAD+ n…				ENOG410XQ4A(S:Function unknown)	ENOG410XQ4A(Sterile alpha and TIR motif containing 1)	PF07647.17(SAM_2:SAM domain (Sterile alpha motif)); PF00536.30(SAM_1:SAM domain (Sterile alpha motif)); PF13676.6(TIR_2:TIR domain); PF18016.1(SAM_3:SAM domain (Sterile alpha motif))	sp|Q6PDS3|SARM1_MOUSE(Sterile alpha and TIR motif-containing protein 1 OS=Mus musculus OX=10090 GN=Sarm1 PE=1 SV=1)	287545.0
ENSRNOG00000060626	Polk	DNA polymerase kappa [Source:RGD Symbol;Acc:620058]	3790	78.0	64.0	1.42	1.09	0.684776084935	-0.546295776835	0.0241178485337	0.0438382697971	no	down	EDM10115.1(polymerase (DNA directed) kappa, isoform CRA_a [Rattus norvegicus])	GO:0005575(cellular_component:cellular_component); GO:0006297(biological_process:nucleotide-excision repair, DNA gap filling); GO:0016604(cellular_component:nuclear body); GO:0090734(cellular_component:site of DNA damage); GO:0042276(biological_process:error-prone translesion synthesis); GO:0034644(biological_process:cellular response to UV); GO:0006281(biological_process:DNA repair); GO:0005634(…	K03511	POLK	map05214(Glioma); map05216(Thyroid cancer); map05217(Basal cell carcinoma); map05210(Colorectal cancer); map05202(Transcriptional misregulation in cancer); map05212(Pancreatic cancer); map05213(Endometrial cancer); map05200(Pathways in cancer); map05218(Melanoma); map05169(Epstein-Barr virus infection); map03460(Fanconi anemia pathway); map05225(Hepatocellular carcinoma); map05224(Breast cancer);…	COG0389(L:Replication, recombination and repair)	COG0389(Poorly processive error-prone DNA polymerase involved in untargeted mutagenesis. Copies undamaged DNA at stalled replication forks which arise in vivo from mismatched or misaligned primer ends. These misaligned primers can be extended by polIV. Exhibits no 3-5 exonuclease (proofreading) activity. May be involved in translesional synthesis in conjunction with the beta clamp from polIII (By…	PF00817.20(IMS:impB/mucB/samB family); PF11799.8(IMS_C:impB/mucB/samB family C-terminal domain); PF11798.8(IMS_HHH:IMS family HHH motif)	sp|Q9QUG2|POLK_MOUSE(DNA polymerase kappa OS=Mus musculus OX=10090 GN=Polk PE=1 SV=1)	171525.0
ENSRNOG00000060570	AABR07061187.1		134	0.0	0.0	0.0	0.0	1.0	0.0	1.0	1.0	no test	no test
ENSRNOG00000030119	LOC108348053	cyclic nucleotide-gated olfactory channel [Source:RGD Symbol;Acc:11381814]	1995	0.0	1.0	0.0	0.02	1.0	0.0	1.0	1.0	no	no change	NP_037060.1(cyclic nucleotide-gated olfactory channel [Rattus norvegicus])	GO:0051289(biological_process:protein homotetramerization); GO:0005223(molecular_function:intracellular cGMP activated cation channel activity); GO:0005222(molecular_function:intracellular cAMP activated cation channel activity); GO:0051899(biological_process:membrane depolarization); GO:0043204(cellular_component:perikaryon); GO:0071805(biological_process:potassium ion transmembrane transport); …	K04949	CNGA2	map04024(cAMP signaling pathway); map04740(Olfactory transduction)	ENOG410YWWI(U:Intracellular trafficking, secretion, and vesicular transport)	ENOG410YWWI(cyclic nucleotide gated channel alpha)	PF00520.31(Ion_trans:Ion transport protein); PF16526.5(CLZ:C-terminal leucine zipper domain of cyclic nucleotide-gated channels); PF00027.29(cNMP_binding:Cyclic nucleotide-binding domain)	sp|Q00195|CNGA2_RAT(Cyclic nucleotide-gated olfactory channel OS=Rattus norvegicus OX=10116 GN=Cnga2 PE=1 SV=1)	25411.0
ENSRNOG00000052170	AC105645.2		66	0.0	0.0	0.0	0.0	1.0	0.0	1.0	1.0	no test	no test
ENSRNOG00000054859	U6	U6 spliceosomal RNA [Source:RFAM;Acc:RF00026]	104	0.0	0.0	0.0	0.0	1.0	0.0	1.0	1.0	no test	no test
ENSRNOG00000060271	Vom1r11	vomeronasal 1 receptor 11 [Source:RGD Symbol;Acc:1359457]	921	0.0	0.0	0.0	0.0	1.0	0.0	1.0	1.0	no test	no test	XP_017446036.1(PREDICTED: vomeronasal type-1 receptor 4-like [Rattus norvegicus])	GO:0004930(molecular_function:G-protein coupled receptor activity); GO:0016021(cellular_component:integral component of membrane); GO:0016020(cellular_component:membrane); GO:0005550(molecular_function:pheromone binding); GO:0007165(biological_process:signal transduction); GO:0005887(cellular_component:integral component of plasma membrane); GO:0005886(cellular_component:plasma membrane); GO:0007…	K04614	V1R		ENOG41114HG(U:Intracellular trafficking, secretion, and vesicular transport)	ENOG41114HG(vomeronasal 1 receptor)	PF03402.14(V1R:Vomeronasal organ pheromone receptor family, V1R); PF05296.13(TAS2R:Taste receptor protein (TAS2R)); PF00001.21(7tm_1:7 transmembrane receptor (rhodopsin family))	sp|Q7Z5H5|VN1R4_HUMAN(Vomeronasal type-1 receptor 4 OS=Homo sapiens OX=9606 GN=VN1R4 PE=2 SV=2)	108348087.0
ENSRNOG00000058146	AABR07032123.2		225	0.0	0.0	0.0	0.0	1.0	0.0	1.0	1.0	no test	no test
ENSRNOG00000057602	AABR07069360.1		211	0.0	0.0	0.0	0.0	1.0	0.0	1.0	1.0	no test	no test	XP_002727048.1(PREDICTED: putative methyl-CpG-binding domain protein 3-like 3 [Rattus norvegicus])
ENSRNOG00000052294	Spint3	serine peptidase inhibitor, Kunitz type, 3 [Source:RGD Symbol;Acc:1597746]	264	0.0	0.0	0.0	0.0	1.0	0.0	1.0	1.0	no test	no test	XP_002726340.2(PREDICTED: kunitz-type protease inhibitor 3 [Rattus norvegicus])	GO:0005615(cellular_component:extracellular space); GO:0048019(molecular_function:receptor antagonist activity); GO:0004867(molecular_function:serine-type endopeptidase inhibitor activity); GO:0010951(biological_process:negative regulation of endopeptidase activity); GO:0030512(biological_process:negative regulation of transforming growth factor beta receptor signaling pathway); GO:0050431(molecu…	K23422	SPINT3		ENOG410XQNP(O:Posttranslational modification, protein turnover, chaperones)	ENOG410XQNP(WAP four-disulfide core domain 2)	PF00014.23(Kunitz_BPTI:Kunitz/Bovine pancreatic trypsin inhibitor domain)	sp|P49223|SPIT3_HUMAN(Kunitz-type protease inhibitor 3 OS=Homo sapiens OX=9606 GN=SPINT3 PE=3 SV=3)	685136.0
ENSRNOG00000056096	AABR07045510.1		560	0.0	0.0	0.0	0.0	1.0	0.0	1.0	1.0	no test	no test
ENSRNOG00000008781	Erg28	ergosterol biosynthesis 28 homolog [Source:RGD Symbol;Acc:1310769]	1683	1720.0	2165.0	69.75	75.82	1.05049180108	0.0710649020518	0.125211028554	0.194091852749	no	up	XP_008697717.1(PREDICTED: probable ergosterol biosynthetic protein 28 [Ursus maritimus])	GO:0030674(molecular_function:protein binding, bridging); GO:0006629(biological_process:lipid metabolic process); GO:0016021(cellular_component:integral component of membrane); GO:0016020(cellular_component:membrane); GO:0005789(cellular_component:endoplasmic reticulum membrane); GO:0006696(biological_process:ergosterol biosynthetic process); GO:0030133(cellular_component:transport vesicle); GO:0…				ENOG4111J9X(S:Function unknown)	ENOG4111J9X(Chromosome 14 open reading frame 1)	PF03694.13(Erg28:Erg28 like protein)	sp|Q9ERY9|ERG28_MOUSE(Probable ergosterol biosynthetic protein 28 OS=Mus musculus OX=10090 GN=Erg28 PE=2 SV=1)	299207.0
ENSRNOG00000009156	Tra2a	transformer 2 alpha homolog [Source:RGD Symbol;Acc:1562563]	1857	336.0	152.0	11.84	4.66	0.377543957542	-1.40528346731	3.20559010723e-25	2.18567796652e-24	yes	down	XP_010639422.1(PREDICTED: transformer-2 protein homolog alpha isoform X1 [Fukomys damarensis])	GO:0003676(molecular_function:nucleic acid binding); GO:0005730(cellular_component:nucleolus); GO:0005634(cellular_component:nucleus); GO:1990904(cellular_component:ribonucleoprotein complex); GO:0000398(biological_process:mRNA splicing, via spliceosome); GO:0005654(cellular_component:nucleoplasm); GO:0042802(molecular_function:identical protein binding); GO:0003723(molecular_function:RNA binding…	K12897	TRA2	map03040(Spliceosome)	ENOG4111HSX(A:RNA processing and modification)	ENOG4111HSX(transformer 2 alpha homolog (Drosophila))	PF00076.22(RRM_1:RNA recognition motif. (a.k.a. RRM, RBD, or RNP domain))	sp|Q6PFR5|TRA2A_MOUSE(Transformer-2 protein homolog alpha OS=Mus musculus OX=10090 GN=Tra2a PE=1 SV=1)	500116.0
ENSRNOG00000009299	Adra2c	adrenoceptor alpha 2C [Source:RGD Symbol;Acc:2058]	1704	0.0	0.0	0.0	0.0	1.0	0.0	1.0	1.0	no test	no test	P22086.2(RecName: Full=Alpha-2C adrenergic receptor; AltName: Full=Alpha-2 adrenergic receptor subtype C4; AltName: Full=Alpha-2C adrenoreceptor; Short=Alpha-2C adrenoceptor; Short=Alpha-2CAR)	GO:0032148(biological_process:activation of protein kinase B activity); GO:0031694(molecular_function:alpha-2A adrenergic receptor binding); GO:0099055(cellular_component:integral component of postsynaptic membrane); GO:0019229(biological_process:regulation of vasoconstriction); GO:0030424(cellular_component:axon); GO:0006940(biological_process:regulation of smooth muscle contraction); GO:0045907…	K04140	ADRA2C	map04080(Neuroactive ligand-receptor interaction); map04022(cGMP-PKG signaling pathway)	ENOG410XRW9(S:Function unknown)	ENOG410XRW9(UV-stimulated scaffold protein A)	PF00001.21(7tm_1:7 transmembrane receptor (rhodopsin family)); PF10320.9(7TM_GPCR_Srsx:Serpentine type 7TM GPCR chemoreceptor Srsx); PF13853.6(7tm_4:Olfactory receptor); PF10328.9(7TM_GPCR_Srx:Serpentine type 7TM GPCR chemoreceptor Srx)	sp|P22086|ADA2C_RAT(Alpha-2C adrenergic receptor OS=Rattus norvegicus OX=10116 GN=Adra2c PE=2 SV=2)	24175.0
ENSRNOG00000009302	Zfp623	zinc finger protein 623 [Source:RGD Symbol;Acc:7635192]	1871	84.0	46.0	2.2	1.02	0.457026895972	-1.12964902469	1.21869247075e-05	3.38299316559e-05	yes	down	XP_006226192.1(PREDICTED: zinc finger protein 623 [Rattus norvegicus])	GO:0003676(molecular_function:nucleic acid binding)	K09228	KRAB	map05168(Herpes simplex virus 1 infection)	COG5048(M:Cell wall/membrane/envelope biogenesis)	COG5048(Nad-dependent epimerase dehydratase)	PF13465.6(zf-H2C2_2:Zinc-finger double domain); PF00096.26(zf-C2H2:Zinc finger, C2H2 type); PF13894.6(zf-C2H2_4:C2H2-type zinc finger)	sp|O75123|ZN623_HUMAN(Zinc finger protein 623 OS=Homo sapiens OX=9606 GN=ZNF623 PE=1 SV=2)	102547932.0
ENSRNOG00000009146	Vom2r26	vomeronasal 2 receptor, 26 [Source:RGD Symbol;Acc:1304946]	2556	0.0	0.0	0.0	0.0	1.0	0.0	1.0	1.0	no test	no test	NP_001092941.1(vomeronasal 2 receptor 26 precursor [Rattus norvegicus])	GO:0004930(molecular_function:G-protein coupled receptor activity); GO:0038023(molecular_function:signaling receptor activity); GO:0016021(cellular_component:integral component of membrane); GO:0016020(cellular_component:membrane); GO:0007165(biological_process:signal transduction); GO:0005887(cellular_component:integral component of plasma membrane); GO:0005886(cellular_component:plasma membrane…	K04613	V2R		ENOG410XR6W(U:Intracellular trafficking, secretion, and vesicular transport)	ENOG410XR6W(receptor)	PF00003.22(7tm_3:7 transmembrane sweet-taste receptor of 3 GCPR); PF01094.28(ANF_receptor:Receptor family ligand binding region); PF07562.14(NCD3G:Nine Cysteines Domain of family 3 GPCR)	sp|E9Q6I0|V2116_MOUSE(Vomeronasal type-2 receptor 116 OS=Mus musculus OX=10090 GN=Vmn2r116 PE=1 SV=1)	292531.0
ENSRNOG00000009222	Epha2	Eph receptor A2 [Source:RGD Symbol;Acc:1307204]	3913	97.0	165.0	1.49	2.22	1.4196308333	0.505515814086	0.00522987528264	0.0107172674858	no	up	NP_001102447.1(ephrin type-A receptor 2 precursor [Rattus norvegicus])	GO:0005887(cellular_component:integral component of plasma membrane); GO:0033674(biological_process:positive regulation of kinase activity); GO:0060326(biological_process:cell chemotaxis); GO:0048570(biological_process:notochord morphogenesis); GO:0018108(biological_process:peptidyl-tyrosine phosphorylation); GO:0070848(biological_process:response to growth factor); GO:0001501(biological_process:…	K05103	EPHA2, ECK	map04015(Rap1 signaling pathway); map04014(Ras signaling pathway); map04360(Axon guidance); map04010(MAPK signaling pathway); map04151(PI3K-Akt signaling pathway)	COG0515(S:Function unknown)	COG0515(ER membrane protein complex subunit 1)	PF07714.17(Pkinase_Tyr:Protein tyrosine kinase); PF01404.19(Ephrin_lbd:Ephrin receptor ligand binding domain); PF00069.25(Pkinase:Protein kinase domain); PF00041.21(fn3:Fibronectin type III domain); PF14575.6(EphA2_TM:Ephrin type-A receptor 2 transmembrane domain); PF00536.30(SAM_1:SAM domain (Sterile alpha motif)); PF07647.17(SAM_2:SAM domain (Sterile alpha motif)); PF16656.5(Pur_ac_phosph_N:Pur…	sp|Q03145|EPHA2_MOUSE(Ephrin type-A receptor 2 OS=Mus musculus OX=10090 GN=Epha2 PE=1 SV=3)	366492.0
ENSRNOG00000008334	Crocc	ciliary rootlet coiled-coil, rootletin [Source:RGD Symbol;Acc:1305364]	6962	8.0	20.0	0.07	0.15	2.08642713379	1.06103453691	0.0638327597839	0.105887662774	no	up	XP_017448906.1(PREDICTED: rootletin isoform X3 [Rattus norvegicus])	GO:0005200(molecular_function:structural constituent of cytoskeleton); GO:0015629(cellular_component:actin cytoskeleton); GO:0008104(biological_process:protein localization); GO:0019894(molecular_function:kinesin binding); GO:0010457(biological_process:centriole-centriole cohesion); GO:0051656(biological_process:establishment of organelle localization); GO:0010669(biological_process:epithelial st…	K16469	CROCC		ENOG410XPG3(S:Function unknown)	ENOG410XPG3(Ciliary rootlet coiled-coil, rootletin)	PF15035.6(Rootletin:Ciliary rootlet component, centrosome cohesion)	sp|Q8CJ40|CROCC_MOUSE(Rootletin OS=Mus musculus OX=10090 GN=Crocc PE=1 SV=2)	313663.0
ENSRNOG00000003033	Plcd3	phospholipase C, delta 3 [Source:RGD Symbol;Acc:1310903]	2933	8.0	3.0	0.17	0.06	0.312964070068	-1.67593105725	0.0684820176867	0.112938993655	no	down	NP_001099315.2(1-phosphatidylinositol 4,5-bisphosphate phosphodiesterase delta-3 [Rattus norvegicus])	GO:0042127(biological_process:regulation of cell proliferation); GO:0016787(molecular_function:hydrolase activity); GO:0004435(molecular_function:phosphatidylinositol phospholipase C activity); GO:0046872(molecular_function:metal ion binding); GO:0006629(biological_process:lipid metabolic process); GO:0008081(molecular_function:phosphoric diester hydrolase activity); GO:0005829(cellular_component…	K05857	PLCD	map00562(Inositol phosphate metabolism); map04919(Thyroid hormone signaling pathway); map04020(Calcium signaling pathway); map05131(Shigellosis); map04070(Phosphatidylinositol signaling system); map04933(AGE-RAGE signaling pathway in diabetic complications)	ENOG410XPSW(I:Lipid transport and metabolism)	ENOG410XPSW(Adds a myristoyl group to the N-terminal glycine residue of certain cellular proteins (By similarity))	PF00388.19(PI-PLC-X:Phosphatidylinositol-specific phospholipase C, X domain); PF00387.19(PI-PLC-Y:Phosphatidylinositol-specific phospholipase C, Y domain); PF14788.6(EF-hand_10:EF hand); PF09279.11(EF-hand_like:Phosphoinositide-specific phospholipase C, efhand-like); PF00168.30(C2:C2 domain)	sp|Q8K2J0|PLCD3_MOUSE(1-phosphatidylinositol 4,5-bisphosphate phosphodiesterase delta-3 OS=Mus musculus OX=10090 GN=Plcd3 PE=1 SV=2)	287745.0
ENSRNOG00000003105	Kif19	kinesin family member 19 [Source:RGD Symbol;Acc:1559936]	3472	0.0	1.0	0.0	0.02	1.0	0.0	1.0	1.0	no	no change	NP_001258131.1(kinesin-like protein KIF19 [Rattus norvegicus])	GO:0060404(biological_process:axonemal microtubule depolymerization); GO:0008574(molecular_function:ATP-dependent microtubule motor activity, plus-end-directed); GO:0008017(molecular_function:microtubule binding); GO:0007018(biological_process:microtubule-based movement); GO:0000166(molecular_function:nucleotide binding); GO:0070462(biological_process:plus-end specific microtubule depolymerizatio…	K10401	KIF18_19		COG5059(S:Function unknown)	COG5059(Dynein, axonemal, intermediate chain 2)	PF00225.23(Kinesin:Kinesin motor domain); PF16796.5(Microtub_bd:Microtubule binding)	sp|Q99PT9|KIF19_MOUSE(Kinesin-like protein KIF19 OS=Mus musculus OX=10090 GN=Kif19 PE=1 SV=2)	303659.0
ENSRNOG00000046405	Hic1	HIC ZBTB transcriptional repressor 1 [Source:RGD Symbol;Acc:1307527]	2433	135.76	99.75	3.51	2.25	0.613203024735	-0.705563281518	0.000185389329229	0.000459393304671	no	down	NP_001100491.1(hypermethylated in cancer 1 [Rattus norvegicus])	GO:0043565(molecular_function:sequence-specific DNA binding); GO:0001227(molecular_function:transcriptional repressor activity, RNA polymerase II transcription regulatory region sequence-specific binding); GO:0008630(biological_process:intrinsic apoptotic signaling pathway in response to DNA damage); GO:0000122(biological_process:negative regulation of transcription from RNA polymerase II promote…				COG5048(O:Posttranslational modification, protein turnover, chaperones)	COG5048(ubiquitin protein ligase)	PF00096.26(zf-C2H2:Zinc finger, C2H2 type); PF13894.6(zf-C2H2_4:C2H2-type zinc finger); PF13465.6(zf-H2C2_2:Zinc-finger double domain); PF12171.8(zf-C2H2_jaz:Zinc-finger double-stranded RNA-binding); PF13912.6(zf-C2H2_6:C2H2-type zinc finger)	sp|Q9R1Y5|HIC1_MOUSE(Hypermethylated in cancer 1 protein OS=Mus musculus OX=10090 GN=Hic1 PE=1 SV=4)	303310.0
ENSRNOG00000006263	Sh2d1a	SH2 domain containing 1A [Source:RGD Symbol;Acc:1562408]	1207	4.0	9.0	0.24	0.46	1.87778442041	0.909031443469	0.274138191968	0.383798138117	no	up	NP_001102783.2(SH2 domain-containing protein 1A [Rattus norvegicus])	GO:0005070(molecular_function:SH3/SH2 adaptor activity); GO:0005737(cellular_component:cytoplasm); GO:0006968(biological_process:cellular defense response); GO:0005575(cellular_component:cellular_component); GO:0045087(biological_process:innate immune response); GO:0050776(biological_process:regulation of immune response); GO:0050860(biological_process:negative regulation of T cell receptor signa…	K07990	SH2D1A, SAP	map04650(Natural killer cell mediated cytotoxicity)	COG5411(S:Function unknown); ENOG4111YH5(S:Function unknown)	COG5411(-); ENOG4111YH5(SH2 domain containing 1A)	PF00017.24(SH2:SH2 domain)	sp|B2RZ59|SH21A_RAT(SH2 domain-containing protein 1A OS=Rattus norvegicus OX=10116 GN=Sh2d1a PE=1 SV=1)	501502.0
ENSRNOG00000006281	LOC108348320	homeobox protein Hox-A3 [Source:RGD Symbol;Acc:11499874]	1335	5.0	0.0	0.26	0.0	0.0834570853514	-3.58282165286	0.0269237564739	0.0483715445546	no	down	NP_001300749.1(homeobox A3 [Rattus norvegicus])	GO:0060017(biological_process:parathyroid gland development); GO:0003700(molecular_function:transcription factor activity, sequence-specific DNA binding); GO:0003677(molecular_function:DNA binding); GO:0001525(biological_process:angiogenesis); GO:0007275(biological_process:multicellular organism development); GO:0043565(molecular_function:sequence-specific DNA binding); GO:0001974(biological_proc…	K09303	HOX_3		ENOG410ZTBY(K:Transcription)	ENOG410ZTBY(homeobox)	PF13293.6(DUF4074:Domain of unknown function (DUF4074)); PF00046.29(Homeodomain:Homeodomain)	sp|P02831|HXA3_MOUSE(Homeobox protein Hox-A3 OS=Mus musculus OX=10090 GN=Hoxa3 PE=1 SV=2)	103690130.0
ENSRNOG00000046276	Myh3	myosin heavy chain 3 [Source:RGD Symbol;Acc:3138]	6035	0.0	0.0	0.0	0.0	1.0	0.0	1.0	1.0	no test	no test	EDM04782.1(rCG34382, isoform CRA_a [Rattus norvegicus])	GO:0030326(biological_process:embryonic limb morphogenesis); GO:0030016(cellular_component:myofibril); GO:0030017(cellular_component:sarcomere); GO:0060325(biological_process:face morphogenesis); GO:0016887(molecular_function:ATPase activity); GO:0005859(cellular_component:muscle myosin complex); GO:0007517(biological_process:muscle organ development); GO:0032982(cellular_component:myosin filamen…	K10352	MYH	map04530(Tight junction); map05130(Pathogenic Escherichia coli infection); map05132(Salmonella infection)	COG5022(S:Function unknown)	COG5022(Electron transport protein SCO1 SenC)	PF00063.21(Myosin_head:Myosin head (motor domain)); PF01576.19(Myosin_tail_1:Myosin tail); PF02736.19(Myosin_N:Myosin N-terminal SH3-like domain); PF15272.6(BBP1_C:Spindle pole body component BBP1, C-terminal)	sp|P13541|MYH3_MOUSE(Myosin-3 OS=Mus musculus OX=10090 GN=Myh3 PE=2 SV=2)	24583.0
ENSRNOG00000056172	5_8S_rRNA	5.8S ribosomal RNA [Source:RFAM;Acc:RF00002]	153	0.0	1.86	0.0	32.35	1.0	0.0	1.0	1.0	no	no change	KRX51787.1(hypothetical protein T09_8305 [Trichinella sp. T9])		chx;K06236	;COL1A	map05205(Proteoglycans in cancer); map05165(Human papillomavirus infection); map04510(Focal adhesion); map05146(Amoebiasis); map04512(ECM-receptor interaction); map04974(Protein digestion and absorption); map04933(AGE-RAGE signaling pathway in diabetic complications); map04926(Relaxin signaling pathway); map04151(PI3K-Akt signaling pathway); map04611(Platelet activation)
ENSRNOG00000059580	AABR07067349.1		189	0.0	0.0	0.0	0.0	1.0	0.0	1.0	1.0	no test	no test	BAE28992.1(unnamed protein product [Mus musculus])	GO:0016021(cellular_component:integral component of membrane)
ENSRNOG00000026578	Dnajc5g	DnaJ heat shock protein family (Hsp40) member C5 gamma [Source:RGD Symbol;Acc:1307426]	1561	0.0	0.0	0.0	0.0	1.0	0.0	1.0	1.0	no test	no test	NP_001013260.1(dnaJ homolog subfamily C member 5G [Rattus norvegicus])		K09525	DNAJC5	map04141(Protein processing in endoplasmic reticulum)	COG0484(O:Posttranslational modification, protein turnover, chaperones); COG2214(O:Posttranslational modification, protein turnover, chaperones)	COG0484(Urocortin); COG2214(Urocortin)	PF00226.31(DnaJ:DnaJ domain)	sp|Q8N7S2|DNJ5G_HUMAN(DnaJ homolog subfamily C member 5G OS=Homo sapiens OX=9606 GN=DNAJC5G PE=2 SV=1)	366567.0
ENSRNOG00000054576	Gsdmc	gasdermin C [Source:RGD Symbol;Acc:1308989]	1529	0.0	0.0	0.0	0.0	1.0	0.0	1.0	1.0	no test	no test	NP_001127967.1(gasdermin-C [Rattus norvegicus])	GO:0005737(cellular_component:cytoplasm); GO:0070273(molecular_function:phosphatidylinositol-4-phosphate binding); GO:0005829(cellular_component:cytosol); GO:0070269(biological_process:pyroptosis); GO:0005546(molecular_function:phosphatidylinositol-4,5-bisphosphate binding); GO:0005815(cellular_component:microtubule organizing center); GO:0012501(biological_process:programmed cell death); GO:0005…	K22143	GSDMC		ENOG4111AD5(O:Posttranslational modification, protein turnover, chaperones)	ENOG4111AD5(Gasdermin C)	PF04598.12(Gasdermin:Gasdermin pore forming domain); PF17708.1(Gasdermin_C:Gasdermin PUB domain)	sp|P85967|GSDMC_RAT(Gasdermin-C OS=Rattus norvegicus OX=10116 GN=Gsdmc PE=3 SV=1)	299908.0
ENSRNOG00000051232	Gbe1	1,4-alpha-glucan branching enzyme 1 [Source:RGD Symbol;Acc:1309968]	1968	2759.0	2245.0	130.73	93.02	0.679090817738	-0.558323569698	1.32996323521e-42	1.32907389809e-41	no	down	NP_001093972.1(1,4-alpha-glucan-branching enzyme [Rattus norvegicus])	GO:0005737(cellular_component:cytoplasm); GO:0043169(molecular_function:cation binding); GO:0005975(biological_process:carbohydrate metabolic process); GO:0005978(biological_process:glycogen biosynthetic process); GO:0003844(molecular_function:1,4-alpha-glucan branching enzyme activity); GO:0030246(molecular_function:carbohydrate binding); GO:0003824(molecular_function:catalytic activity); GO:001…	K00700	GBE1, glgB	map00500(Starch and sucrose metabolism)	COG0296(G:Carbohydrate transport and metabolism)	COG0296(Catalyzes the formation of the alpha-1,6-glucosidic linkages in glycogen by scission of a 1,4-alpha-linked oligosaccharide from growing alpha-1,4-glucan chains and the subsequent attachment of the oligosaccharide to the alpha-1,6 position (By similarity))	PF02806.18(Alpha-amylase_C:Alpha amylase, C-terminal all-beta domain); PF02922.18(CBM_48:Carbohydrate-binding module 48 (Isoamylase N-terminal domain)); PF00128.24(Alpha-amylase:Alpha amylase, catalytic domain)	sp|Q9D6Y9|GLGB_MOUSE(1,4-alpha-glucan-branching enzyme OS=Mus musculus OX=10090 GN=Gbe1 PE=1 SV=1)
ENSRNOG00000051548	Lmod1	leiomodin 1 [Source:RGD Symbol;Acc:1307236]	4501	16.0	11.0	0.21	0.13	0.573767461791	-0.801461939336	0.15165806613	0.229061645453	no	down	XP_008767784.1(PREDICTED: leiomodin-1 isoform X1 [Rattus norvegicus])	GO:0005856(cellular_component:cytoskeleton); GO:0005737(cellular_component:cytoplasm); GO:0045010(biological_process:actin nucleation); GO:0006936(biological_process:muscle contraction); GO:0007015(biological_process:actin filament organization); GO:0030838(biological_process:positive regulation of actin filament polymerization); GO:0005829(cellular_component:cytosol); GO:0030239(biological_proce…	K22030	LMOD		ENOG410YAHM(T:Signal transduction mechanisms)	ENOG410YAHM(protein tyrosine phosphatase)	PF03250.14(Tropomodulin:Tropomodulin); PF02205.20(WH2:WH2 motif)	sp|A0A0G2K0D3|LMOD1_RAT(Leiomodin-1 OS=Rattus norvegicus OX=10116 GN=Lmod1 PE=1 SV=1)	304816.0
ENSRNOG00000059068	AABR07003001.2		645	0.0	0.0	0.0	0.0	1.0	0.0	1.0	1.0	no test	no test
ENSRNOG00000001769	Tnk2	tyrosine kinase, non-receptor, 2 [Source:RGD Symbol;Acc:1305957]	3998	344.0	222.0	4.95	2.81	0.538589329884	-0.892742446325	3.12825444306e-13	1.39477555708e-12	no	down	XP_017453469.1(PREDICTED: activated CDC42 kinase 1 isoform X1 [Rattus norvegicus])	GO:2000369(biological_process:regulation of clathrin-dependent endocytosis); GO:0016310(biological_process:phosphorylation); GO:0030154(biological_process:cell differentiation); GO:0018108(biological_process:peptidyl-tyrosine phosphorylation); GO:0007165(biological_process:signal transduction); GO:0030136(cellular_component:clathrin-coated vesicle); GO:0005737(cellular_component:cytoplasm); GO:00…	K08886	TNK2, ACK1		ENOG410XPRC(T:Signal transduction mechanisms)	ENOG410XPRC(tyrosine kinase, non-receptor)	PF07714.17(Pkinase_Tyr:Protein tyrosine kinase); PF09027.10(GTPase_binding:GTPase binding); PF00069.25(Pkinase:Protein kinase domain); PF11555.8(Inhibitor_Mig-6:EGFR receptor inhibitor Mig-6); PF14604.6(SH3_9:Variant SH3 domain); PF00018.28(SH3_1:SH3 domain); PF14531.6(Kinase-like:Kinase-like); PF00627.31(UBA:UBA/TS-N domain); PF07653.17(SH3_2:Variant SH3 domain)	sp|Q5U2X5|ACK1_RAT(Activated CDC42 kinase 1 OS=Rattus norvegicus OX=10116 GN=Tnk2 PE=2 SV=1)	303882.0
ENSRNOG00000051304	AABR07004272.1		312	0.0	0.0	0.0	0.0	1.0	0.0	1.0	1.0	no test	no test
ENSRNOG00000003841	Kcnh1	potassium voltage-gated channel subfamily H member 1 [Source:RGD Symbol;Acc:68398]	4021	1.0	2.0	0.02	0.03	1.66914170703	0.739106442027	0.665974382178	0.811199827254	no	up	XP_017454422.1(PREDICTED: potassium voltage-gated channel subfamily H member 1 isoform X1 [Rattus norvegicus])	GO:0042391(biological_process:regulation of membrane potential); GO:0005267(molecular_function:potassium channel activity); GO:0030425(cellular_component:dendrite); GO:0030424(cellular_component:axon); GO:0009986(cellular_component:cell surface); GO:0034705(cellular_component:potassium channel complex); GO:0045202(cellular_component:synapse); GO:0034765(biological_process:regulation of ion transm…	K04904	KCNH1, KV10.1		ENOG410XPSE(U:Intracellular trafficking, secretion, and vesicular transport)	ENOG410XPSE(Potassium voltage-gated channel, subfamily H (Eag-related), member)	PF00520.31(Ion_trans:Ion transport protein); PF13426.7(PAS_9:PAS domain); PF00027.29(cNMP_binding:Cyclic nucleotide-binding domain); PF07885.16(Ion_trans_2:Ion channel); PF00989.25(PAS:PAS fold); PF08447.12(PAS_3:PAS fold)	sp|Q60603|KCNH1_MOUSE(Potassium voltage-gated channel subfamily H member 1 OS=Mus musculus OX=10090 GN=Kcnh1 PE=1 SV=2)	65198.0
ENSRNOG00000051124	AABR07038832.1		509	0.0	0.0	0.0	0.0	1.0	0.0	1.0	1.0	no test	no test	XP_006221189.1(PREDICTED: developmental pluripotency-associated protein 4 isoform X3 [Rattus norvegicus])	GO:0060484(biological_process:lung-associated mesenchyme development); GO:0005634(cellular_component:nucleus); GO:0003682(molecular_function:chromatin binding); GO:0007275(biological_process:multicellular organism development)				ENOG41118PS(S:Function unknown)	ENOG41118PS(developmental pluripotency associated 4)		sp|D3Z8Y2|DPPA4_RAT(Developmental pluripotency-associated protein 4 OS=Rattus norvegicus OX=10116 GN=Dppa4 PE=3 SV=1)
ENSRNOG00000027503	Rps25	ribosomal protein s25 [Source:RGD Symbol;Acc:621043]	375	1906.55	2273.16	390.62	369.75	0.995050264286	-0.00715869063386	0.872547033265	0.999150228465	no	down	ELK34079.1(40S ribosomal protein S25, partial [Myotis davidii])	GO:0005840(cellular_component:ribosome)	K02975	RP-S25e, RPS25	map03010(Ribosome)	COG4901(J:Translation, ribosomal structure and biogenesis)	COG4901(Ribosomal protein S25)	PF03297.15(Ribosomal_S25:S25 ribosomal protein)	sp|Q56JX5|RS25_BOVIN(40S ribosomal protein S25 OS=Bos taurus OX=9913 GN=RPS25 PE=2 SV=1)	122799.0
ENSRNOG00000011567	Rpusd4	RNA pseudouridine synthase D4 [Source:RGD Symbol;Acc:1311268]	1800	91.0	85.0	3.33	2.7	0.779544203832	-0.359297262034	0.0979486803433	0.155542731469	no	down	NP_001020455.1(mitochondrial RNA pseudouridine synthase Rpusd4 [Rattus norvegicus])	GO:0008033(biological_process:tRNA processing); GO:0016853(molecular_function:isomerase activity); GO:0009982(molecular_function:pseudouridine synthase activity); GO:0005739(cellular_component:mitochondrion); GO:0009451(biological_process:RNA modification); GO:0005575(cellular_component:cellular_component); GO:0005759(cellular_component:mitochondrial matrix); GO:0003674(molecular_function:molecul…	K22538	RPUSD4		COG0564(S:Function unknown)	COG0564(family with sequence similarity 118, member)	PF00849.22(PseudoU_synth_2:RNA pseudouridylate synthase)	sp|Q4QQT0|RUSD4_RAT(Mitochondrial RNA pseudouridine synthase Rpusd4 OS=Rattus norvegicus OX=10116 GN=Rpusd4 PE=2 SV=1)	315550.0
ENSRNOG00000061649	SNORD115	Small nucleolar RNA SNORD115 [Source:RFAM;Acc:RF00105]	85	0.0	0.0	0.0	0.0	1.0	0.0	1.0	1.0	no test	no test
ENSRNOG00000013774	Lmnb1	lamin B1 [Source:RGD Symbol;Acc:620522]	2148	185.0	172.0	5.51	4.47	0.775925334078	-0.366010263787	0.0163565814407	0.0307298105491	no	down	EDM14499.1(rCG46767, isoform CRA_c [Rattus norvegicus])	GO:0071386(biological_process:cellular response to corticosterone stimulus); GO:0046677(biological_process:response to antibiotic); GO:0005737(cellular_component:cytoplasm); GO:1990837(molecular_function:sequence-specific double-stranded DNA binding); GO:0005638(cellular_component:lamin filament); GO:0005637(cellular_component:nuclear inner membrane); GO:0005634(cellular_component:nucleus); GO:00…	K07611	LMNB	map04210(Apoptosis)	ENOG410Y2H6(S:Function unknown)	ENOG410Y2H6(chromosome 5 open reading frame 48)	PF00038.21(Filament:Intermediate filament protein); PF00932.19(LTD:Lamin Tail Domain)	sp|P70615|LMNB1_RAT(Lamin-B1 OS=Rattus norvegicus OX=10116 GN=Lmnb1 PE=1 SV=3)	116685.0
ENSRNOG00000014454	Ap1m1	adaptor related protein complex 1 subunit mu 1 [Source:RGD Symbol;Acc:1307653]	1931	548.0	608.0	18.45	17.83	0.925947224337	-0.11099812749	0.190279826956	0.280036712205	no	down	BAD93045.1(adaptor-related protein complex 1, mu 1 subunit variant, partial [Homo sapiens])	GO:0032438(biological_process:melanosome organization); GO:0035579(cellular_component:specific granule membrane); GO:0003676(molecular_function:nucleic acid binding); GO:0030131(cellular_component:clathrin adaptor complex); GO:0030136(cellular_component:clathrin-coated vesicle); GO:0030665(cellular_component:clathrin-coated vesicle membrane); GO:0070062(cellular_component:extracellular exosome); …	K12393	AP1M	map05170(Human immunodeficiency virus 1 infection); map04142(Lysosome)	ENOG410XPFS(S:Function unknown)	ENOG410XPFS(Epidermal growth factor receptor pathway substrate)	PF00928.21(Adap_comp_sub:Adaptor complexes medium subunit family); PF01217.20(Clat_adaptor_s:Clathrin adaptor complex small chain)	sp|Q32Q06|AP1M1_RAT(AP-1 complex subunit mu-1 OS=Rattus norvegicus OX=10116 GN=Ap1m1 PE=1 SV=3)	306332.0
ENSRNOG00000008857	Adamts10	ADAM metallopeptidase with thrombospondin type 1 motif, 10 [Source:RGD Symbol;Acc:1598320]	4066	77.0	72.0	1.21	0.93	0.780377940948	-0.357755097225	0.129484015071	0.199980056722	no	down	XP_015864604.1(PREDICTED: A disintegrin and metalloproteinase with thrombospondin motifs 10 isoform X1 [Peromyscus maniculatus bairdii])	GO:0016787(molecular_function:hydrolase activity); GO:0004222(molecular_function:metalloendopeptidase activity); GO:0062023(cellular_component:collagen-containing extracellular matrix); GO:0007229(biological_process:integrin-mediated signaling pathway); GO:0031012(cellular_component:extracellular matrix); GO:0005576(cellular_component:extracellular region); GO:0006508(biological_process:proteolys…	K08625	ADAMTS10		ENOG410XPKZ(Z:Cytoskeleton)	ENOG410XPKZ(Actin-related protein)	PF01562.19(Pep_M12B_propep:Reprolysin family propeptide); PF05986.14(ADAM_spacer1:ADAM-TS Spacer 1); PF01421.19(Reprolysin:Reprolysin (M12B) family zinc metalloprotease); PF17771.1(ADAM_CR_2:ADAM cysteine-rich domain); PF13688.6(Reprolysin_5:Metallo-peptidase family M12); PF00090.19(TSP_1:Thrombospondin type 1 domain); PF13582.6(Reprolysin_3:Metallo-peptidase family M12B Reprolysin-like); PF13574…	sp|P58459|ATS10_MOUSE(A disintegrin and metalloproteinase with thrombospondin motifs 10 OS=Mus musculus OX=10090 GN=Adamts10 PE=2 SV=3)	314655.0
ENSRNOG00000011718	C1rl	complement C1r subcomponent like [Source:RGD Symbol;Acc:1302936]	2327	2740.0	1981.0	72.48	45.03	0.603388635333	-0.728840570931	6.8115269825e-67	9.68639204717e-66	no	down	EDM01956.1(complement component 1, r subcomponent-like [Rattus norvegicus])	GO:0004252(molecular_function:serine-type endopeptidase activity); GO:0005615(cellular_component:extracellular space); GO:0045087(biological_process:innate immune response); GO:0031638(biological_process:zymogen activation); GO:0006508(biological_process:proteolysis); GO:0006958(biological_process:complement activation, classical pathway)				COG5640(U:Intracellular trafficking, secretion, and vesicular transport)	COG5640(CAlSYntenin)	PF00089.26(Trypsin:Trypsin); PF00431.20(CUB:CUB domain)	sp|Q6IE64|C1RL_RAT(Complement C1r subcomponent-like protein OS=Rattus norvegicus OX=10116 GN=C1rl PE=2 SV=1)	408246.0
ENSRNOG00000014102	Wdr38	WD repeat domain 38 [Source:RGD Symbol;Acc:1562587]	1075	0.0	0.0	0.0	0.0	1.0	0.0	1.0	1.0	no test	no test	XP_011894571.1(PREDICTED: WD repeat-containing protein 38 isoform X2 [Cercocebus atys])	GO:0002244(biological_process:hematopoietic progenitor cell differentiation); GO:0005515(molecular_function:protein binding)				ENOG410XP3K(K:Transcription); ENOG410ZJXC(S:Function unknown)	ENOG410XP3K(steroid hormone receptor activity); ENOG410ZJXC(WD repeat domain 38)	PF00400.32(WD40:WD domain, G-beta repeat); PF12894.7(ANAPC4_WD40:Anaphase-promoting complex subunit 4 WD40 domain); PF16529.5(Ge1_WD40:WD40 region of Ge1, enhancer of mRNA-decapping protein)	sp|Q9D994|WDR38_MOUSE(WD repeat-containing protein 38 OS=Mus musculus OX=10090 GN=Wdr38 PE=2 SV=1)	366035.0
ENSRNOG00000014319	Smchd1	structural maintenance of chromosomes flexible hinge domain containing 1 [Source:RGD Symbol;Acc:1307234]	6021	254.0	449.0	2.04	3.18	1.47528469775	0.560993389996	4.12207821372e-07	1.27926833595e-06	no	up	XP_244261.6(PREDICTED: structural maintenance of chromosomes flexible hinge domain-containing protein 1 isoform X1 [Rattus norvegicus])	GO:0070868(biological_process:heterochromatin organization involved in chromatin silencing); GO:0009048(biological_process:dosage compensation by inactivation of X chromosome); GO:0003674(molecular_function:molecular_function); GO:0000784(cellular_component:nuclear chromosome, telomeric region); GO:0016887(molecular_function:ATPase activity); GO:0003677(molecular_function:DNA binding); GO:2001034…	K23113	SMCHD1		ENOG410XRY2(S:Function unknown)	ENOG410XRY2(Structural maintenance of chromosomes flexible hinge domain containing 1)	PF13589.6(HATPase_c_3:Histidine kinase-, DNA gyrase B-, and HSP90-like ATPase); PF06470.13(SMC_hinge:SMC proteins Flexible Hinge Domain)	sp|Q6P5D8|SMHD1_MOUSE(Structural maintenance of chromosomes flexible hinge domain-containing protein 1 OS=Mus musculus OX=10090 GN=Smchd1 PE=1 SV=2)	316732.0
ENSRNOG00000014434	Chd1	chromodomain helicase DNA binding protein 1 [Source:RGD Symbol;Acc:1306794]	5136	848.0	341.0	9.71	3.42	0.335599836142	-1.57518608351	5.75012588972e-72	8.76054860992e-71	yes	down	NP_001100935.1(chromodomain-helicase-DNA-binding protein 1 [Rattus norvegicus])	GO:0005737(cellular_component:cytoplasm); GO:0001650(cellular_component:fibrillar center); GO:0035064(molecular_function:methylated histone binding); GO:0006338(biological_process:chromatin remodeling); GO:0006325(biological_process:chromatin organization); GO:0005634(cellular_component:nucleus); GO:0003677(molecular_function:DNA binding); GO:0006333(biological_process:chromatin assembly or disas…	K11367	CHD1		COG0553(L:Replication, recombination and repair)	COG0553(helicase)	PF00176.23(SNF2_N:SNF2 family N-terminal domain); PF18375.1(CDH1_2_SANT_HL1:CDH1/2 SANT-Helical linker 1); PF00385.24(Chromo:Chromo (CHRromatin Organisation MOdifier) domain); PF00271.31(Helicase_C:Helicase conserved C-terminal domain); PF13907.6(DUF4208:Domain of unknown function (DUF4208)); PF09111.10(SLIDE:SLIDE)	sp|P40201|CHD1_MOUSE(Chromodomain-helicase-DNA-binding protein 1 OS=Mus musculus OX=10090 GN=Chd1 PE=1 SV=3)	308215.0
ENSRNOG00000050606	AC126292.1		126	0.0	0.0	0.0	0.0	1.0	0.0	1.0	1.0	no test	no test	EDL15033.1(mitochondrial ribosomal protein L20, isoform CRA_a [Mus musculus])	GO:0016021(cellular_component:integral component of membrane); GO:0005829(cellular_component:cytosol); GO:0005739(cellular_component:mitochondrion); GO:0034979(molecular_function:NAD-dependent protein deacetylase activity); GO:0008270(molecular_function:zinc ion binding); GO:0070403(molecular_function:NAD+ binding); GO:0005634(cellular_component:nucleus); GO:0036054(molecular_function:protein-mal…				ENOG410Z673(S:Function unknown)	ENOG410Z673(-)
ENSRNOG00000052952	AABR07031963.1		1566	0.0	0.0	0.0	0.0	1.0	0.0	1.0	1.0	no test	no test	NP_001041357.1(uncharacterized protein LOC317165 [Rattus norvegicus])	GO:0005634(cellular_component:nucleus); GO:0003682(molecular_function:chromatin binding); GO:0042393(molecular_function:histone binding); GO:0006334(biological_process:nucleosome assembly)	K11290	SET, TAF1, I2PP2A		ENOG410XQRX(S:Function unknown)	ENOG410XQRX(Testis-specific Y-encoded-like protein)	PF00956.18(NAP:Nucleosome assembly protein (NAP)); PF08333.11(DUF1725:Protein of unknown function (DUF1725))	sp|Q63945|SET_RAT(Protein SET OS=Rattus norvegicus OX=10116 GN=Set PE=2 SV=2)
ENSRNOG00000061322	AABR07015517.3		609	0.0	0.0	0.0	0.0	1.0	0.0	1.0	1.0	no test	no test
ENSRNOG00000045656	Wfdc13	WAP four-disulfide core domain 13 [Source:RGD Symbol;Acc:2319575]	243	0.0	0.0	0.0	0.0	1.0	0.0	1.0	1.0	no test	no test	XP_002726342.1(PREDICTED: WAP four-disulfide core domain protein 13 [Rattus norvegicus])	GO:0005615(cellular_component:extracellular space); GO:0019731(biological_process:antibacterial humoral response); GO:0045087(biological_process:innate immune response); GO:0005576(cellular_component:extracellular region); GO:0004867(molecular_function:serine-type endopeptidase inhibitor activity); GO:0010951(biological_process:negative regulation of endopeptidase activity)				ENOG4111CCZ(O:Posttranslational modification, protein turnover, chaperones)	ENOG4111CCZ(WAP four-disulfide core domain 13)		sp|Q5DQQ6|WFD13_MOUSE(WAP four-disulfide core domain protein 13 OS=Mus musculus OX=10090 GN=Wfdc13 PE=3 SV=1)	100365199.0
ENSRNOG00000047642	AABR07051426.1		624	0.0	0.0	0.0	0.0	1.0	0.0	1.0	1.0	no test	no test	NP_001121035.1(uncharacterized protein C9orf171 homolog [Rattus norvegicus])	GO:0031514(cellular_component:motile cilium)				ENOG4111I1W(U:Intracellular trafficking, secretion, and vesicular transport)	ENOG4111I1W(Microtubule-associated protein 1 light chain 3)	PF14825.6(DUF4483:Domain of unknown function (DUF4483))	sp|Q6ZQR2|CFA77_HUMAN(Cilia- and flagella-associated protein 77 OS=Homo sapiens OX=9606 GN=CFAP77 PE=1 SV=1)
ENSRNOG00000054452	AABR07000497.1		135	0.0	0.0	0.0	0.0	1.0	0.0	1.0	1.0	no test	no test
ENSRNOG00000054353	AABR07008341.1		316	0.0	0.0	0.0	0.0	1.0	0.0	1.0	1.0	no test	no test
ENSRNOG00000020625	Mcpt1	mast cell protease 1 [Source:RGD Symbol;Acc:3062]	983	28.0	5.0	2.21	0.34	0.149030509556	-2.74632038514	3.49089833691e-06	1.01336531451e-05	yes	down	NP_742041.1(mast cell protease 2 precursor [Rattus norvegicus])	GO:0005737(cellular_component:cytoplasm); GO:0004252(molecular_function:serine-type endopeptidase activity); GO:0005615(cellular_component:extracellular space); GO:0016787(molecular_function:hydrolase activity); GO:0002002(biological_process:regulation of angiotensin levels in blood); GO:0035690(biological_process:cellular response to drug); GO:0006508(biological_process:proteolysis); GO:0008233(…	K01329;K08661	CMA1;MCPT1	map04614(Renin-angiotensin system)	COG5640(O:Posttranslational modification, protein turnover, chaperones)	COG5640(protease)	PF00089.26(Trypsin:Trypsin); PF13365.6(Trypsin_2:Trypsin-like peptidase domain)	sp|P00770|MCPT2_RAT(Mast cell protease 2 OS=Rattus norvegicus OX=10116 GN=Mcpt2 PE=1 SV=1)	29265.0
ENSRNOG00000054334	Abhd10	abhydrolase domain containing 10 [Source:RGD Symbol;Acc:1308084]	1432	0.0	17.43	0.0	0.73	29.0931399535	4.86260710638	4.07303672655e-05	0.000108239008645	yes	up	XP_008766896.1(PREDICTED: mycophenolic acid acyl-glucuronide esterase, mitochondrial isoform X2 [Rattus norvegicus])	GO:0016787(molecular_function:hydrolase activity); GO:0102390(molecular_function:mycophenolic acid acyl-glucuronide esterase activity); GO:0005829(cellular_component:cytosol); GO:0005739(cellular_component:mitochondrion); GO:0004553(molecular_function:hydrolase activity, hydrolyzing O-glycosyl compounds); GO:0019391(biological_process:glucuronoside catabolic process)	K13702	ABHD10		COG0596(S:Function unknown)	COG0596(Alpha beta hydrolase)	PF12146.8(Hydrolase_4:Serine aminopeptidase, S33); PF00561.20(Abhydrolase_1:alpha/beta hydrolase fold); PF00326.21(Peptidase_S9:Prolyl oligopeptidase family); PF12697.7(Abhydrolase_6:Alpha/beta hydrolase family)	sp|Q5I0K5|ABHDA_RAT(Mycophenolic acid acyl-glucuronide esterase, mitochondrial OS=Rattus norvegicus OX=10116 GN=Abhd10 PE=1 SV=2)	303953.0
ENSRNOG00000059619	AC241722.2		514	0.0	0.0	0.0	0.0	1.0	0.0	1.0	1.0	no test	no test
ENSRNOG00000031688	Olr1073	olfactory receptor 1073 [Source:RGD Symbol;Acc:1332740]	936	0.0	0.0	0.0	0.0	1.0	0.0	1.0	1.0	no test	no test	NP_001000998.1(olfactory receptor 1073 [Rattus norvegicus])	GO:0004930(molecular_function:G-protein coupled receptor activity); GO:0016020(cellular_component:membrane); GO:0007608(biological_process:sensory perception of smell); GO:0016021(cellular_component:integral component of membrane); GO:0004984(molecular_function:olfactory receptor activity); GO:0050911(biological_process:detection of chemical stimulus involved in sensory perception of smell); GO:0…	K04257	OLFR	map04740(Olfactory transduction)	ENOG410YBQN(U:Intracellular trafficking, secretion, and vesicular transport)	ENOG410YBQN(receptor)	PF13853.6(7tm_4:Olfactory receptor); PF00001.21(7tm_1:7 transmembrane receptor (rhodopsin family)); PF10320.9(7TM_GPCR_Srsx:Serpentine type 7TM GPCR chemoreceptor Srsx)	sp|P35898|O1073_RAT(Olfactory receptor 1073 OS=Rattus norvegicus OX=10116 GN=Olr1073 PE=2 SV=2)	405362.0
ENSRNOG00000046735	Olr1090	olfactory receptor 1090 [Source:RGD Symbol;Acc:1333543]	957	0.0	0.0	0.0	0.0	1.0	0.0	1.0	1.0	no test	no test	NP_001001379.1(olfactory receptor Olr1090 [Rattus norvegicus])	GO:0004930(molecular_function:G-protein coupled receptor activity); GO:0016020(cellular_component:membrane); GO:0007608(biological_process:sensory perception of smell); GO:0030594(molecular_function:neurotransmitter receptor activity); GO:0016021(cellular_component:integral component of membrane); GO:0004984(molecular_function:olfactory receptor activity); GO:0030425(cellular_component:dendrite);…	K04257	OLFR	map04740(Olfactory transduction)	ENOG41119UX(S:Function unknown)	ENOG41119UX(Olfactory receptor)	PF13853.6(7tm_4:Olfactory receptor); PF00001.21(7tm_1:7 transmembrane receptor (rhodopsin family)); PF10320.9(7TM_GPCR_Srsx:Serpentine type 7TM GPCR chemoreceptor Srsx)	sp|Q9Y4A9|O10H1_HUMAN(Olfactory receptor 10H1 OS=Homo sapiens OX=9606 GN=OR10H1 PE=2 SV=1)	299553.0
ENSRNOG00000060893	Svs3a	seminal vesicle secretory protein 3A [Source:RGD Symbol;Acc:708390]	795	0.0	0.0	0.0	0.0	1.0	0.0	1.0	1.0	no test	no test	NP_001007606.1(seminal vesicle secretory protein 3A precursor [Rattus norvegicus])	GO:0042628(biological_process:mating plug formation); GO:0005576(cellular_component:extracellular region); GO:0048240(biological_process:sperm capacitation); GO:0050817(biological_process:coagulation); GO:1901318(biological_process:negative regulation of flagellated sperm motility)						PF05474.11(Semenogelin:Semenogelin)	sp|F2Z472|SVS3A_MOUSE(Seminal vesicle secretory protein 3A OS=Mus musculus OX=10090 GN=Svs3a PE=1 SV=1)	103694890.0
ENSRNOG00000054267	AABR07017617.2		339	0.0	0.0	0.0	0.0	1.0	0.0	1.0	1.0	no test	no test	EGW10530.1(T-cell receptor alpha chain V region RL-5 [Cricetulus griseus])	GO:0002377(biological_process:immunoglobulin production); GO:0005615(cellular_component:extracellular space); GO:0006955(biological_process:immune response)	K10784	TRAV	map05166(Human T-cell leukemia virus 1 infection); map05310(Asthma); map05142(Chagas disease (American trypanosomiasis)); map05144(Malaria); map04015(Rap1 signaling pathway); map04014(Ras signaling pathway); map04659(Th17 cell differentiation); map05330(Allograft rejection); map05169(Epstein-Barr virus infection); map05150(Staphylococcus aureus infection); map05162(Measles); map05135(Yersinia inf…	ENOG410YSQV(S:Function unknown)	ENOG410YSQV(T cell receptor alpha variable)	PF07686.17(V-set:Immunoglobulin V-set domain); PF13927.6(Ig_3:Immunoglobulin domain)	sp|A0A075B6T8|TVA91_HUMAN(T cell receptor alpha variable 9-1 OS=Homo sapiens OX=9606 GN=TRAV9-1 PE=3 SV=1)
ENSRNOG00000057884	AABR07052573.1		371	0.0	0.0	0.0	0.0	1.0	0.0	1.0	1.0	no test	no test
ENSRNOG00000061402	AC091481.2		353	0.0	0.0	0.0	0.0	1.0	0.0	1.0	1.0	no test	no test
ENSRNOG00000055744	7SK	7SK RNA [Source:RFAM;Acc:RF00100]	99	0.0	0.0	0.0	0.0	1.0	0.0	1.0	1.0	no test	no test
ENSRNOG00000052334	RGD1304745	similar to methyl-CpG binding domain protein 3-like protein 2 [Source:RGD Symbol;Acc:1304745]	1035	0.0	0.0	0.0	0.0	1.0	0.0	1.0	1.0	no test	no test	XP_008764224.1(PREDICTED: LOW QUALITY PROTEIN: upstream-binding factor 1-like protein 1 [Rattus norvegicus])	GO:0005737(cellular_component:cytoplasm); GO:0001832(biological_process:blastocyst growth); GO:0007566(biological_process:embryo implantation); GO:0003677(molecular_function:DNA binding); GO:0005634(cellular_component:nucleus); GO:0010468(biological_process:regulation of gene expression)				COG5648(S:Function unknown)	COG5648(peptidase m28)		sp|Q3USZ2|UBFL1_MOUSE(Upstream-binding factor 1-like protein 1 OS=Mus musculus OX=10090 GN=Ubtfl1 PE=1 SV=1)	300381.0
ENSRNOG00000060834	7SK	7SK RNA [Source:RFAM;Acc:RF00100]	307	0.0	0.0	0.0	0.0	1.0	0.0	1.0	1.0	no test	no test
ENSRNOG00000027447	Stam2	signal transducing adaptor molecule 2 [Source:RGD Symbol;Acc:1311497]	1883	342.0	348.0	6.55	5.83	0.849212447435	-0.23580257701	0.0314724442698	0.0557576798526	no	down	NP_001012085.1(signal transducing adapter molecule 2 [Rattus norvegicus])	GO:0005737(cellular_component:cytoplasm); GO:0030139(cellular_component:endocytic vesicle); GO:0043231(cellular_component:intracellular membrane-bounded organelle); GO:0005829(cellular_component:cytosol); GO:0016020(cellular_component:membrane); GO:0005623(cellular_component:cell); GO:0005654(cellular_component:nucleoplasm); GO:0007165(biological_process:signal transduction); GO:0005515(molecular…	K04705	STAM	map04144(Endocytosis); map04630(Jak-STAT signaling pathway)	ENOG410XTSY(U:Intracellular trafficking, secretion, and vesicular transport)	ENOG410XTSY(signal transducing adaptor molecule (SH3 domain and ITAM motif))	PF00790.19(VHS:VHS domain); PF00018.28(SH3_1:SH3 domain); PF07653.17(SH3_2:Variant SH3 domain); PF14604.6(SH3_9:Variant SH3 domain); PF02809.20(UIM:Ubiquitin interaction motif)	sp|Q5XHY7|STAM2_RAT(Signal transducing adapter molecule 2 OS=Rattus norvegicus OX=10116 GN=Stam2 PE=2 SV=1)	311030.0
ENSRNOG00000007446	Apip	APAF1 interacting protein [Source:RGD Symbol;Acc:1564562]	1211	53.0	60.0	3.16	3.08	0.944797192657	-0.0819234169275	0.762543194616	0.903390571944	no	down	XP_006234700.1(PREDICTED: methylthioribulose-1-phosphate dehydratase isoform X1 [Rattus norvegicus])	GO:0005737(cellular_component:cytoplasm); GO:0008652(biological_process:cellular amino acid biosynthetic process); GO:0016020(cellular_component:membrane); GO:0019509(biological_process:L-methionine biosynthetic process from methylthioadenosine); GO:0051289(biological_process:protein homotetramerization); GO:0016829(molecular_function:lyase activity); GO:0006915(biological_process:apoptotic proce…	K08964	mtnB	map00270(Cysteine and methionine metabolism)	COG0235(C:Energy production and conversion)	COG0235(Dehydrogenase)	PF00596.21(Aldolase_II:Class II Aldolase and Adducin N-terminal domain)	sp|Q9WVQ5|MTNB_MOUSE(Methylthioribulose-1-phosphate dehydratase OS=Mus musculus OX=10090 GN=Apip PE=1 SV=1)	295961.0
ENSRNOG00000007112	Pcsk1n	proprotein convertase subtilisin/kexin type 1 inhibitor [Source:RGD Symbol;Acc:3617]	783	0.0	3.0	0.0	0.28	1.0	0.0	1.0	1.0	no	no change	XP_017457745.1(PREDICTED: proSAAS [Rattus norvegicus])	GO:0005794(cellular_component:Golgi apparatus); GO:0007218(biological_process:neuropeptide signaling pathway); GO:0005802(cellular_component:trans-Golgi network); GO:0005615(cellular_component:extracellular space); GO:0030141(cellular_component:secretory granule); GO:0002021(biological_process:response to dietary excess); GO:0009409(biological_process:response to cold); GO:0004866(molecular_funct…	K23596	PCSK1N		ENOG4111DVB(O:Posttranslational modification, protein turnover, chaperones)	ENOG4111DVB(Proprotein convertase subtilisin kexin type 1 inhibitor)	PF07259.12(ProSAAS:ProSAAS precursor)	sp|Q9QXU9|PCSK1_RAT(ProSAAS OS=Rattus norvegicus OX=10116 GN=Pcsk1n PE=1 SV=1)	108348172.0
ENSRNOG00000003882	Cep350	centrosomal protein 350 [Source:RGD Symbol;Acc:621162]	9246	1028.0	520.0	7.92	3.81	0.422156462867	-1.24415029414	2.52711496308e-61	3.34217561368e-60	yes	down	XP_017454517.1(PREDICTED: centrosome-associated protein 350 isoform X1 [Rattus norvegicus])	GO:0034453(biological_process:microtubule anchoring); GO:0005819(cellular_component:spindle); GO:0071539(biological_process:protein localization to centrosome); GO:0005813(cellular_component:centrosome); GO:0008017(molecular_function:microtubule binding); GO:0005814(cellular_component:centriole); GO:1905515(biological_process:non-motile cilium assembly); GO:0042995(cellular_component:cell project…	K16768	CEP350		ENOG410YQD7(S:Function unknown)	ENOG410YQD7(centrosomal protein 350kDa)	PF01302.25(CAP_GLY:CAP-Gly domain); PF14309.6(DUF4378:Domain of unknown function (DUF4378))	sp|E9Q309|CE350_MOUSE(Centrosome-associated protein 350 OS=Mus musculus OX=10090 GN=Cep350 PE=1 SV=1)	246304.0
ENSRNOG00000003847	Gid4	GID complex subunit 4 [Source:RGD Symbol;Acc:1588894]	4412	542.0	412.97	7.3	4.89	0.635890637225	-0.653149427964	3.00702733406e-12	1.26945357844e-11	no	down	XP_011357377.1(glucose-induced degradation protein 4 homolog [Pteropus vampyrus])	GO:0016567(biological_process:protein ubiquitination); GO:0061630(molecular_function:ubiquitin protein ligase activity); GO:0000151(cellular_component:ubiquitin ligase complex); GO:0043161(biological_process:proteasome-mediated ubiquitin-dependent protein catabolic process)	K23335	GID4		COG5073(U:Intracellular trafficking, secretion, and vesicular transport)	COG5073(GID complex subunit 4, VID24 homolog (S. cerevisiae))	PF09783.9(Vac_ImportDeg:Vacuolar import and degradation protein)	sp|Q8IVV7|GID4_HUMAN(Glucose-induced degradation protein 4 homolog OS=Homo sapiens OX=9606 GN=GID4 PE=1 SV=1)	687192.0
ENSRNOG00000012499	Rarg	retinoic acid receptor, gamma [Source:RGD Symbol;Acc:1583230]	2720	98.0	159.0	2.23	2.96	1.35404862968	0.437279553196	0.0164193900513	0.0308231532549	no	up	NP_001128722.1(retinoic acid receptor gamma isoform 2 [Rattus norvegicus])	GO:0035116(biological_process:embryonic hindlimb morphogenesis); GO:0038023(molecular_function:signaling receptor activity); GO:0000976(molecular_function:transcription regulatory region sequence-specific DNA binding); GO:0030154(biological_process:cell differentiation); GO:0031076(biological_process:embryonic camera-type eye development); GO:0060349(biological_process:bone morphogenesis); GO:006…	K08529	RARG, NR1B3		ENOG410XRZC(E:Amino acid transport and metabolism)	ENOG410XRZC(decarboxylase)	PF00105.18(zf-C4:Zinc finger, C4 type (two domains)); PF00104.30(Hormone_recep:Ligand-binding domain of nuclear hormone receptor)	sp|P18911|RARG_MOUSE(Retinoic acid receptor gamma OS=Mus musculus OX=10090 GN=Rarg PE=1 SV=3)	685072.0
ENSRNOG00000012524	Zfp91	zinc finger protein 91 [Source:RGD Symbol;Acc:628736]	4886	1375.64	996.22	15.84	10.04	0.604384995848	-0.726460249548	2.82684806158e-34	2.37701050048e-33	no	down	NP_001162591.1(E3 ubiquitin-protein ligase ZFP91 [Rattus norvegicus])	GO:0046872(molecular_function:metal ion binding); GO:0007250(biological_process:activation of NF-kappaB-inducing kinase activity); GO:0005730(cellular_component:nucleolus); GO:0005634(cellular_component:nucleus); GO:0010468(biological_process:regulation of gene expression); GO:0003676(molecular_function:nucleic acid binding); GO:0000979(molecular_function:RNA polymerase II core promoter sequence-…				COG5048(K:Transcription)	COG5048(ciliary neurotrophic factor)	PF00096.26(zf-C2H2:Zinc finger, C2H2 type); PF13465.6(zf-H2C2_2:Zinc-finger double domain); PF13894.6(zf-C2H2_4:C2H2-type zinc finger)	sp|Q62511|ZFP91_MOUSE(E3 ubiquitin-protein ligase ZFP91 OS=Mus musculus OX=10090 GN=Zfp91 PE=1 SV=3)	246282.0
ENSRNOG00000013429	Tbl3	transducin (beta)-like 3 [Source:RGD Symbol;Acc:1305142]	2570	162.0	188.0	3.93	3.99	0.968514323831	-0.0461547091798	0.764592268716	0.905361399224	no	down	NP_001008278.1(transducin beta-like protein 3 [Rattus norvegicus])	GO:0034388(cellular_component:Pwp2p-containing subcomplex of 90S preribosome); GO:0032040(cellular_component:small-subunit processome); GO:0005730(cellular_component:nucleolus); GO:0005634(cellular_component:nucleus); GO:0030686(cellular_component:90S preribosome); GO:0005654(cellular_component:nucleoplasm); GO:0000462(biological_process:maturation of SSU-rRNA from tricistronic rRNA transcript (S…	K14555	UTP13, TBL3	map03008(Ribosome biogenesis in eukaryotes)	ENOG410XPQD(S:Function unknown)	ENOG410XPQD(transducin beta-like 3)	PF00400.32(WD40:WD domain, G-beta repeat); PF08625.11(Utp13:Utp13 specific WD40 associated domain); PF12894.7(ANAPC4_WD40:Anaphase-promoting complex subunit 4 WD40 domain)	sp|Q5U2W5|TBL3_RAT(Transducin beta-like protein 3 OS=Rattus norvegicus OX=10116 GN=Tbl3 PE=2 SV=1)	287120.0
ENSRNOG00000013707	Spata13	spermatogenesis associated 13 [Source:RGD Symbol;Acc:1307364]	7655	590.0	617.65	4.49	4.14	0.87368252148	-0.194818966071	0.0187285446768	0.0347767475366	no	down	XP_006252175.1(PREDICTED: spermatogenesis-associated protein 13 isoform X1 [Rattus norvegicus])	GO:0005737(cellular_component:cytoplasm); GO:0030175(cellular_component:filopodium); GO:0030334(biological_process:regulation of cell migration); GO:0005829(cellular_component:cytosol); GO:0005089(molecular_function:Rho guanyl-nucleotide exchange factor activity); GO:0030027(cellular_component:lamellipodium); GO:0030032(biological_process:lamellipodium assembly); GO:0005654(cellular_component:nuc…	K05769	ARHGEF4_29, ASEF1_2	map04810(Regulation of actin cytoskeleton)	ENOG410XQDV(T:Signal transduction mechanisms)	ENOG410XQDV(Rho guanine nucleotide exchange factor (GEF) 4)	PF00621.20(RhoGEF:RhoGEF domain); PF00018.28(SH3_1:SH3 domain); PF14604.6(SH3_9:Variant SH3 domain); PF00169.29(PH:PH domain); PF07653.17(SH3_2:Variant SH3 domain)	sp|Q5DU57|SPT13_MOUSE(Spermatogenesis-associated protein 13 OS=Mus musculus OX=10090 GN=Spata13 PE=1 SV=2)	305938.0
ENSRNOG00000003269	Atp6v0e1	ATPase H+ transporting V0 subunit e1 [Source:RGD Symbol;Acc:621393]	1949	953.0	1333.0	80.34	92.49	1.16734831871	0.223235103206	0.000232437825631	0.000569370498518	no	up	BAB32691.1(Dsr-1B [Rattus norvegicus])	GO:0016787(molecular_function:hydrolase activity); GO:0008286(biological_process:insulin receptor signaling pathway); GO:0033572(biological_process:transferrin transport); GO:0055085(biological_process:transmembrane transport); GO:0015991(biological_process:ATP hydrolysis coupled proton transport); GO:1902600(biological_process:hydrogen ion transmembrane transport); GO:0042625(molecular_function:…	K02153	ATPeV0E, ATP6H	map05165(Human papillomavirus infection); map04966(Collecting duct acid secretion); map05120(Epithelial cell signaling in Helicobacter pylori infection); map04721(Synaptic vesicle cycle); map04145(Phagosome); map00190(Oxidative phosphorylation); map05323(Rheumatoid arthritis); map05110(Vibrio cholerae infection)	ENOG41121M0(C:Energy production and conversion)	ENOG41121M0(ATPase, H transporting, lysosomal 9kDa, V0 subunit e1)	PF05493.13(ATP_synt_H:ATP synthase subunit H)	sp|P81103|VA0E1_BOVIN(V-type proton ATPase subunit e 1 OS=Bos taurus OX=9913 GN=ATP6V0E1 PE=1 SV=3)	94170.0
ENSRNOG00000013572	Lxn	latexin [Source:RGD Symbol;Acc:68361]	1072	4.0	21.0	0.28	1.26	4.38149698095	2.13142386481	0.00152909107572	0.00339181327671	no	up	NP_113843.1(latexin [Rattus norvegicus])	GO:0005737(cellular_component:cytoplasm); GO:0005615(cellular_component:extracellular space); GO:0010466(biological_process:negative regulation of peptidase activity); GO:0030414(molecular_function:peptidase inhibitor activity); GO:0006954(biological_process:inflammatory response); GO:0010951(biological_process:negative regulation of endopeptidase activity); GO:0008191(molecular_function:metalloe…	K23594	LXN		ENOG4111KGW(S:Function unknown)	ENOG4111KGW(retinoic acid receptor responder (tazarotene induced) 1)	PF06907.12(Latexin:Latexin)	sp|Q64361|LXN_RAT(Latexin OS=Rattus norvegicus OX=10116 GN=Lxn PE=1 SV=1)	59073.0
ENSRNOG00000048062	AABR07065815.1		354	4.0	12.0	2.45	5.46	2.50371256054	1.32406894275	0.0869590693591	0.139956935696	no	up	EDL89059.1(rCG21069, partial [Rattus norvegicus])	GO:0009897(cellular_component:external side of plasma membrane); GO:0050853(biological_process:B cell receptor signaling pathway); GO:0045087(biological_process:innate immune response); GO:0006910(biological_process:phagocytosis, recognition); GO:0006911(biological_process:phagocytosis, engulfment); GO:0042742(biological_process:defense response to bacterium); GO:0003823(molecular_function:antige…	K06856;cjc;cge;ray	IGH;;;	map05140(Leishmaniasis); map05310(Asthma); map04650(Natural killer cell mediated cytotoxicity); map05146(Amoebiasis); map05330(Allograft rejection); map05169(Epstein-Barr virus infection); map05143(African trypanosomiasis); map04072(Phospholipase D signaling pathway); map05130(Pathogenic Escherichia coli infection); map04640(Hematopoietic cell lineage); map05340(Primary immunodeficiency); map0466…	ENOG4111YE0(S:Function unknown)	ENOG4111YE0(immunoglobulin heavy variable)	PF07686.17(V-set:Immunoglobulin V-set domain); PF13927.6(Ig_3:Immunoglobulin domain)	sp|P01748|HVM04_MOUSE(Ig heavy chain V region 23 OS=Mus musculus OX=10090 PE=4 SV=1)
ENSRNOG00000046487	Pou5f1	POU class 5 homeobox 1 [Source:RGD Symbol;Acc:1359491]	1373	3.0	0.0	0.15	0.0	1.0	0.0	1.0	1.0	no	no change	NP_001009178.1(POU domain, class 5, transcription factor 1 [Rattus norvegicus])	GO:0060261(biological_process:positive regulation of transcription initiation from RNA polymerase II promoter); GO:0003714(molecular_function:transcription corepressor activity); GO:0060913(biological_process:cardiac cell fate determination); GO:0090081(biological_process:regulation of heart induction by regulation of canonical Wnt signaling pathway); GO:0090263(biological_process:positive regula…	K09367	POU5F	map04550(Signaling pathways regulating pluripotency of stem cells)	ENOG410XQ7X(K:Transcription)	ENOG410XQ7X(Transcription factor 19)	PF00157.17(Pou:Pou domain - N-terminal to homeobox domain); PF00046.29(Homeodomain:Homeodomain)	sp|P20263|PO5F1_MOUSE(POU domain, class 5, transcription factor 1 OS=Mus musculus OX=10090 GN=Pou5f1 PE=1 SV=1)	294562.0
ENSRNOG00000050701	AABR07007385.1		288	0.0	0.0	0.0	0.0	1.0	0.0	1.0	1.0	no test	no test	BAC26458.1(unnamed protein product [Mus musculus])	GO:0016021(cellular_component:integral component of membrane)
ENSRNOG00000045886	Olr1439	olfactory receptor 1439 [Source:RGD Symbol;Acc:1334096]	921	0.0	0.0	0.0	0.0	1.0	0.0	1.0	1.0	no test	no test	NP_001000016.1(olfactory receptor Olr1439 [Rattus norvegicus])	GO:0004930(molecular_function:G-protein coupled receptor activity); GO:0016020(cellular_component:membrane); GO:0007608(biological_process:sensory perception of smell); GO:0016021(cellular_component:integral component of membrane); GO:0004984(molecular_function:olfactory receptor activity); GO:0050911(biological_process:detection of chemical stimulus involved in sensory perception of smell); GO:0…	K04257	OLFR	map04740(Olfactory transduction)	ENOG411152X(U:Intracellular trafficking, secretion, and vesicular transport)	ENOG411152X(Olfactory receptor)	PF13853.6(7tm_4:Olfactory receptor); PF00001.21(7tm_1:7 transmembrane receptor (rhodopsin family)); PF10320.9(7TM_GPCR_Srsx:Serpentine type 7TM GPCR chemoreceptor Srsx); PF10328.9(7TM_GPCR_Srx:Serpentine type 7TM GPCR chemoreceptor Srx)	sp|Q8NG84|O2AK2_HUMAN(Olfactory receptor 2AK2 OS=Homo sapiens OX=9606 GN=OR2AK2 PE=2 SV=2)	287328.0
ENSRNOG00000050933	LOC100912564	histone H4-like [Source:RGD Symbol;Acc:6486282]	312	3.0	2.0	2.81	1.34	0.556380569009	-0.845856058694	0.515578278489	0.660092781938	no	down	ELR58906.1(hypothetical protein M91_11360 [Bos mutus])	GO:0045653(biological_process:negative regulation of megakaryocyte differentiation); GO:0006335(biological_process:DNA replication-dependent nucleosome assembly); GO:0032991(cellular_component:macromolecular complex); GO:0042025(cellular_component:host cell nucleus); GO:0006336(biological_process:DNA replication-independent nucleosome assembly); GO:0005634(cellular_component:nucleus); GO:0000786(…	K11254	H4	map05034(Alcoholism); map05322(Systemic lupus erythematosus); map05203(Viral carcinogenesis)			PF15511.6(CENP-T_C:Centromere kinetochore component CENP-T histone fold); PF02969.17(TAF:TATA box binding protein associated factor (TAF)); PF15630.6(CENP-S:CENP-S protein); PF00125.24(Histone:Core histone H2A/H2B/H3/H4); PF00808.23(CBFD_NFYB_HMF:Histone-like transcription factor (CBF/NF-Y) and archaeal histone)	sp|P62803|H4_BOVIN(Histone H4 OS=Bos taurus OX=9913 PE=1 SV=2)	364723.0
ENSRNOG00000046959	Mnx1	motor neuron and pancreas homeobox 1 [Source:RGD Symbol;Acc:1588091]	1209	0.0	0.0	0.0	0.0	1.0	0.0	1.0	1.0	no test	no test	NP_001258203.1(motor neuron and pancreas homeobox protein 1 [Rattus norvegicus])	GO:0060541(biological_process:respiratory system development); GO:0031018(biological_process:endocrine pancreas development); GO:0021904(biological_process:dorsal/ventral neural tube patterning); GO:0003677(molecular_function:DNA binding); GO:0009791(biological_process:post-embryonic development); GO:0003674(molecular_function:molecular_function); GO:0008045(biological_process:motor neuron axon g…	K08025	HLXB9, HB9	map04950(Maturity onset diabetes of the young)	ENOG410ZTBY(S:Function unknown)	ENOG410ZTBY(nucleolar protein with MIF4G domain 1)	PF00046.29(Homeodomain:Homeodomain); PF08880.11(QLQ:QLQ)	sp|Q9QZW9|MNX1_MOUSE(Motor neuron and pancreas homeobox protein 1 OS=Mus musculus OX=10090 GN=Mnx1 PE=2 SV=2)	682076.0
ENSRNOG00000049611	LOC100912152	olfactory receptor 8B3-like [Source:RGD Symbol;Acc:6488812]	933	0.0	0.0	0.0	0.0	1.0	0.0	1.0	1.0	no test	no test	NP_001000808.1(olfactory receptor Olr1246 [Rattus norvegicus])	GO:0005549(molecular_function:odorant binding); GO:0004930(molecular_function:G-protein coupled receptor activity); GO:0016020(cellular_component:membrane); GO:0007608(biological_process:sensory perception of smell); GO:0016021(cellular_component:integral component of membrane); GO:0004984(molecular_function:olfactory receptor activity); GO:0050911(biological_process:detection of chemical stimulu…	K04257	OLFR	map04740(Olfactory transduction)	ENOG4111C04(U:Intracellular trafficking, secretion, and vesicular transport)	ENOG4111C04(7 transmembrane receptor (rhodopsin family))	PF13853.6(7tm_4:Olfactory receptor); PF00001.21(7tm_1:7 transmembrane receptor (rhodopsin family))	sp|Q8NGG8|OR8B3_HUMAN(Olfactory receptor 8B3 OS=Homo sapiens OX=9606 GN=OR8B3 PE=3 SV=3)	100912152.0
ENSRNOG00000049451	AABR07048013.1		408	0.0	0.0	0.0	0.0	1.0	0.0	1.0	1.0	no test	no test	AAP85375.1(Aa1027 [Rattus norvegicus])	GO:0015450(molecular_function:P-P-bond-hydrolysis-driven protein transmembrane transporter activity); GO:0005789(cellular_component:endoplasmic reticulum membrane); GO:0006886(biological_process:intracellular protein transport); GO:0016020(cellular_component:membrane); GO:0005623(cellular_component:cell); GO:0008320(molecular_function:protein transmembrane transporter activity); GO:0031204(biolog…	K07342	SEC61G, SSS1, secE	map04145(Phagosome); map03060(Protein export); map04141(Protein processing in endoplasmic reticulum); map05110(Vibrio cholerae infection)	ENOG4111WJ7(U:Intracellular trafficking, secretion, and vesicular transport)	ENOG4111WJ7(protein transport protein sec61)	PF00584.20(SecE:SecE/Sec61-gamma subunits of protein translocation complex); PF15832.5(FAM27:FAM27 D and E protein family); PF03634.13(TCP:TCP family transcription factor); PF16118.5(DUF4834:Domain of unknown function (DUF4834))	sp|Q3T104|SC61G_BOVIN(Protein transport protein Sec61 subunit gamma OS=Bos taurus OX=9913 GN=SEC61G PE=3 SV=1)
ENSRNOG00000036641	LOC689065	RIKEN cDNA 2010003K11 gene [Source:MGI Symbol;Acc:MGI:1917111]	1212	2.0	5.0	0.12	0.26	2.08642713379	1.06103453691	0.354096398392	0.478975618626	no	up	NP_001102991.1(uncharacterized protein C11orf86 homolog [Rattus norvegicus])					ENOG4111AXR(S:Function unknown)	ENOG4111AXR(chromosome 11 open reading frame 86)	PF15464.6(DUF4633:Domain of unknown function (DUF4633))	sp|Q8VC23|CK086_MOUSE(Uncharacterized protein C11orf86 homolog OS=Mus musculus OX=10090 PE=2 SV=1)	689065.0
ENSRNOG00000054068	AABR07041316.1		205	0.0	0.0	0.0	0.0	1.0	0.0	1.0	1.0	no test	no test
ENSRNOG00000058545	Arhgap4	Rho GTPase activating protein 4 [Source:RGD Symbol;Acc:628901]	3205	63.0	173.0	1.2	2.88	2.29175805806	1.19645474616	1.92512414986e-09	6.995383709e-09	yes	up	XP_006229607.1(PREDICTED: rho GTPase-activating protein 4 isoform X1 [Rattus norvegicus])	GO:0005737(cellular_component:cytoplasm); GO:0005794(cellular_component:Golgi apparatus); GO:0043547(biological_process:positive regulation of GTPase activity); GO:0007399(biological_process:nervous system development); GO:0030336(biological_process:negative regulation of cell migration); GO:0005096(molecular_function:GTPase activator activity); GO:0030426(cellular_component:growth cone); GO:0048…	K20122	ARHGAP4		ENOG410YF76(Z:Cytoskeleton)	ENOG410YF76(Rho GTPase activating protein 4)	PF00620.27(RhoGAP:RhoGAP domain); PF00611.23(FCH:Fes/CIP4, and EFC/F-BAR homology domain); PF00018.28(SH3_1:SH3 domain); PF07653.17(SH3_2:Variant SH3 domain); PF14604.6(SH3_9:Variant SH3 domain)	sp|P98171|RHG04_HUMAN(Rho GTPase-activating protein 4 OS=Homo sapiens OX=9606 GN=ARHGAP4 PE=1 SV=2)	246249.0
ENSRNOG00000060075	AC113837.8		77	0.0	0.0	0.0	0.0	1.0	0.0	1.0	1.0	no test	no test
ENSRNOG00000052680	AABR07014630.1		898	0.0	0.0	0.0	0.0	1.0	0.0	1.0	1.0	no test	no test
ENSRNOG00000055260	AABR07071567.2		222	0.0	0.0	0.0	0.0	1.0	0.0	1.0	1.0	no test	no test
ENSRNOG00000006939	Ndufa7	NADH:ubiquinone oxidoreductase subunit A7 [Source:RGD Symbol;Acc:1304597]	474	639.0	705.0	157.35	139.53	0.92077065998	-0.119086231634	0.129706511582	0.200079322877	no	down	NP_001100242.2(NADH dehydrogenase [ubiquinone] 1 alpha subcomplex subunit 7 [Rattus norvegicus])	GO:0008137(molecular_function:NADH dehydrogenase (ubiquinone) activity); GO:0016020(cellular_component:membrane); GO:0005739(cellular_component:mitochondrion); GO:0006120(biological_process:mitochondrial electron transport, NADH to ubiquinone); GO:0005575(cellular_component:cellular_component); GO:0005743(cellular_component:mitochondrial inner membrane); GO:0003674(molecular_function:molecular_fu…	K03951	NDUFA7	map04932(Non-alcoholic fatty liver disease (NAFLD)); map05012(Parkinson disease); map05010(Alzheimer disease); map04723(Retrograde endocannabinoid signaling); map05016(Huntington disease); map04714(Thermogenesis); map00190(Oxidative phosphorylation)	ENOG410XW5P(C:Energy production and conversion)	ENOG410XW5P(NADH dehydrogenase (Ubiquinone) 1 alpha subcomplex)	PF07347.12(CI-B14_5a:NADH:ubiquinone oxidoreductase subunit B14.5a (Complex I-B14.5a))	sp|Q9Z1P6|NDUA7_MOUSE(NADH dehydrogenase [ubiquinone] 1 alpha subcomplex subunit 7 OS=Mus musculus OX=10090 GN=Ndufa7 PE=1 SV=3)	299643.0
ENSRNOG00000054471	U6	U6 spliceosomal RNA [Source:RFAM;Acc:RF00026]	107	0.0	0.0	0.0	0.0	1.0	0.0	1.0	1.0	no test	no test	ERE72362.1(membralin-like protein [Cricetulus griseus])	GO:0031418(molecular_function:L-ascorbic acid binding); GO:0005783(cellular_component:endoplasmic reticulum); GO:0016021(cellular_component:integral component of membrane); GO:0016705(molecular_function:oxidoreductase activity, acting on paired donors, with incorporation or reduction of molecular oxygen); GO:0005506(molecular_function:iron ion binding); GO:0018401(biological_process:peptidyl-prol…
ENSRNOG00000057659	AABR07067080.1		309	0.0	0.0	0.0	0.0	1.0	0.0	1.0	1.0	no test	no test	XP_028671006.1(E3 ubiquitin-protein ligase RBX1 [Erpetoichthys calabaricus])	GO:0003735(molecular_function:structural constituent of ribosome); GO:0005840(cellular_component:ribosome); GO:0016874(molecular_function:ligase activity); GO:0008270(molecular_function:zinc ion binding); GO:0006412(biological_process:translation)	K03868	RBX1, ROC1	map04110(Cell cycle); map04141(Protein processing in endoplasmic reticulum); map04114(Oocyte meiosis); map05211(Renal cell carcinoma); map05200(Pathways in cancer); map04350(TGF-beta signaling pathway); map03420(Nucleotide excision repair); map04710(Circadian rhythm); map05131(Shigellosis); map04310(Wnt signaling pathway); map05170(Human immunodeficiency virus 1 infection); map04120(Ubiquitin med…	COG5194(T:Signal transduction mechanisms)	COG5194(Protein phosphatase 1, regulatory (Inhibitor) subunit 14B)		sp|P62877|RBX1_HUMAN(E3 ubiquitin-protein ligase RBX1 OS=Homo sapiens OX=9606 GN=RBX1 PE=1 SV=1)
ENSRNOG00000055930	AABR07010180.1		522	0.0	0.0	0.0	0.0	1.0	0.0	1.0	1.0	no test	no test
ENSRNOG00000059700	AABR07028478.4		78	0.0	0.0	0.0	0.0	1.0	0.0	1.0	1.0	no test	no test
ENSRNOG00000011785	Xrn2	5'-3' exoribonuclease 2 [Source:RGD Symbol;Acc:1310218]	3401	893.0	1223.0	14.11	18.42	1.14297889569	0.192798765433	0.00220510431078	0.00480128606157	no	up	XP_006235218.1(PREDICTED: 5'-3' exoribonuclease 2 [Rattus norvegicus])	GO:0016235(cellular_component:aggresome); GO:0021766(biological_process:hippocampus development); GO:0003674(molecular_function:molecular_function); GO:0060041(biological_process:retina development in camera-type eye); GO:0003676(molecular_function:nucleic acid binding); GO:0006139(biological_process:nucleobase-containing compound metabolic process); GO:0008409(molecular_function:5'-3' exonucleas…	K12619	XRN2, RAT1	map03018(RNA degradation); map03008(Ribosome biogenesis in eukaryotes)	COG5049(S:Function unknown)	COG5049(polo-like kinase 1 substrate 1)	PF17846.1(XRN_M:Xrn1 helical domain); PF03159.18(XRN_N:XRN 5'-3' exonuclease N-terminus)	sp|Q9DBR1|XRN2_MOUSE(5'-3' exoribonuclease 2 OS=Mus musculus OX=10090 GN=Xrn2 PE=1 SV=1)	362229.0
ENSRNOG00000031474	AABR07058360.1	ribosomal protein S19-like 1 [Source:NCBI gene;Acc:500885]	471	0.0	0.0	0.0	0.0	1.0	0.0	1.0	1.0	no test	no test	ELW71038.1(40S ribosomal protein S19 [Tupaia chinensis])	GO:0009991(biological_process:response to extracellular stimulus); GO:0000184(biological_process:nuclear-transcribed mRNA catabolic process, nonsense-mediated decay); GO:0060265(biological_process:positive regulation of respiratory burst involved in inflammatory response); GO:0060266(biological_process:negative regulation of respiratory burst involved in inflammatory response); GO:0019083(biologi…	K02966	RP-S19e, RPS19	map03010(Ribosome)	COG2238(J:Translation, ribosomal structure and biogenesis)	COG2238(Ribosomal protein)	PF01090.19(Ribosomal_S19e:Ribosomal protein S19e)	sp|Q9CZX8|RS19_MOUSE(40S ribosomal protein S19 OS=Mus musculus OX=10090 GN=Rps19 PE=1 SV=3)	500885.0
ENSRNOG00000046113	AABR07032441.1		107	0.0	0.0	0.0	0.0	1.0	0.0	1.0	1.0	no test	no test	XP_017456377.1(PREDICTED: DNA polymerase iota isoform X3 [Rattus norvegicus])	GO:0036464(cellular_component:cytoplasmic ribonucleoprotein granule); GO:0016607(cellular_component:nuclear speck); GO:0003684(molecular_function:damaged DNA binding); GO:0006281(biological_process:DNA repair)	K03510	POLI	map03460(Fanconi anemia pathway)	COG0389(L:Replication, recombination and repair)	COG0389(Poorly processive error-prone DNA polymerase involved in untargeted mutagenesis. Copies undamaged DNA at stalled replication forks which arise in vivo from mismatched or misaligned primer ends. These misaligned primers can be extended by polIV. Exhibits no 3-5 exonuclease (proofreading) activity. May be involved in translesional synthesis in conjunction with the beta clamp from polIII (By…
ENSRNOG00000049187	AABR07069837.1		621	0.0	0.0	0.0	0.0	1.0	0.0	1.0	1.0	no test	no test	XP_008756330.1(PREDICTED: disks large homolog 5-like isoform X3 [Rattus norvegicus])					ENOG4111DTW(S:Function unknown)	ENOG4111DTW(to spermatogenesis associated glutamate (E)-rich protein 4d)	PF04822.13(Takusan:Takusan)
ENSRNOG00000049380	AABR07033657.1	carbonyl reductase 2-like [Source:NCBI gene;Acc:100360601]	825	0.0	0.0	0.0	0.0	1.0	0.0	1.0	1.0	no test	no test	XP_021041185.1(carbonyl reductase [NADPH] 1-like [Mus caroli])	GO:0005737(cellular_component:cytoplasm); GO:0032355(biological_process:response to estradiol); GO:0006706(biological_process:steroid catabolic process); GO:0001542(biological_process:ovulation from ovarian follicle); GO:0042373(biological_process:vitamin K metabolic process); GO:0005634(cellular_component:nucleus); GO:0032570(biological_process:response to progesterone); GO:0042376(biological_pr…	K00079	CBR1	map00590(Arachidonic acid metabolism); map05204(Chemical carcinogenesis); map00790(Folate biosynthesis); map00980(Metabolism of xenobiotics by cytochrome P450)	COG1028(S:Function unknown)	COG1028(Dehydrogenase reductase)		sp|P47727|CBR1_RAT(Carbonyl reductase [NADPH] 1 OS=Rattus norvegicus OX=10116 GN=Cbr1 PE=1 SV=2)	100360601.0
ENSRNOG00000048948	AABR07067082.1		1074	6.86	5.36	0.48	0.32	0.652084515282	-0.616869133688	0.455643131472	0.594233830881	no	down	AAY88226.1(nucleic acid binding protein [Rattus norvegicus])	GO:0003727(molecular_function:single-stranded RNA binding); GO:0032197(biological_process:transposition, RNA-mediated); GO:1990904(cellular_component:ribonucleoprotein complex); GO:0016787(molecular_function:hydrolase activity)				ENOG410YMW6(S:Function unknown); ENOG4111K5V(S:Function unknown)	ENOG410YMW6(-); ENOG4111K5V(Reverse transcriptase (RNA-dependent DNA polymerase))	PF02994.14(Transposase_22:L1 transposable element RBD-like domain); PF17490.2(Tnp_22_dsRBD:L1 transposable element dsRBD-like domain); PF17489.2(Tnp_22_trimer:L1 transposable element trimerization domain)	sp|P11260|LORF1_MOUSE(LINE-1 retrotransposable element ORF1 protein OS=Mus musculus OX=10090 GN=Lire1 PE=1 SV=2)
ENSRNOG00000050860	Abcb11	ATP binding cassette subfamily B member 11 [Source:RGD Symbol;Acc:619930]	5033	12031.0	7579.0	146.11	81.81	0.525742872478	-0.927570708485	0.0	0.0	no	down	NP_113948.1(bile salt export pump [Rattus norvegicus])	GO:0006631(biological_process:fatty acid metabolic process); GO:0015721(biological_process:bile acid and bile salt transport); GO:0015722(biological_process:canalicular bile acid transport); GO:0016887(molecular_function:ATPase activity); GO:0046618(biological_process:drug export); GO:0055091(biological_process:phospholipid homeostasis); GO:0042626(molecular_function:ATPase activity, coupled to t…	K05664	ABCB11	map01522(Endocrine resistance); map02010(ABC transporters); map04976(Bile secretion); map04979(Cholesterol metabolism)	COG1132(I:Lipid transport and metabolism)	COG1132(glucose-6-phosphatase, catalytic)	PF00664.23(ABC_membrane:ABC transporter transmembrane region); PF00005.27(ABC_tran:ABC transporter); PF02463.19(SMC_N:RecF/RecN/SMC N terminal domain); PF03193.16(RsgA_GTPase:RsgA GTPase); PF06414.12(Zeta_toxin:Zeta toxin)	sp|O70127|ABCBB_RAT(Bile salt export pump OS=Rattus norvegicus OX=10116 GN=Abcb11 PE=1 SV=1)	83569.0
ENSRNOG00000048809	Mir1247	microRNA 1247 [Source:RGD Symbol;Acc:9685092]	82	0.0	0.0	0.0	0.0	1.0	0.0	1.0	1.0	no test	no test	OBS65702.1(hypothetical protein A6R68_05775, partial [Neotoma lepida])									104795668.0
ENSRNOG00000048403	AABR07005664.1		77	0.0	0.0	0.0	0.0	1.0	0.0	1.0	1.0	no test	no test
ENSRNOG00000058782	Olr458	olfactory receptor 458 [Source:RGD Symbol;Acc:1333797]	939	0.0	0.0	0.0	0.0	1.0	0.0	1.0	1.0	no test	no test	NP_001000292.1(olfactory receptor Olr458 [Rattus norvegicus])	GO:0005549(molecular_function:odorant binding); GO:0004930(molecular_function:G-protein coupled receptor activity); GO:0016020(cellular_component:membrane); GO:0007608(biological_process:sensory perception of smell); GO:0016021(cellular_component:integral component of membrane); GO:0004984(molecular_function:olfactory receptor activity); GO:0050911(biological_process:detection of chemical stimulu…	K04257	OLFR	map04740(Olfactory transduction)	ENOG4110RTM(S:Function unknown); ENOG4111BIZ(U:Intracellular trafficking, secretion, and vesicular transport)	ENOG4110RTM(7 transmembrane receptor (rhodopsin family)); ENOG4111BIZ(olfactory receptor, family 9, subfamily G, member)	PF13853.6(7tm_4:Olfactory receptor); PF00001.21(7tm_1:7 transmembrane receptor (rhodopsin family))	sp|Q8NGQ1|OR9G4_HUMAN(Olfactory receptor 9G4 OS=Homo sapiens OX=9606 GN=OR9G4 PE=3 SV=2)	295728.0
ENSRNOG00000010079	Ca3	carbonic anhydrase 3 [Source:RGD Symbol;Acc:2241]	1586	6520.0	145.0	270.16	4.49	0.0185602413742	-5.75164071708	0.0	0.0	yes	down	NP_062165.2(carbonic anhydrase 3 [Rattus norvegicus])	GO:0005737(cellular_component:cytoplasm); GO:0016151(molecular_function:nickel cation binding); GO:0046872(molecular_function:metal ion binding); GO:0016791(molecular_function:phosphatase activity); GO:0016311(biological_process:dephosphorylation); GO:0005829(cellular_component:cytosol); GO:0009617(biological_process:response to bacterium); GO:0006979(biological_process:response to oxidative stre…	K01672	CA	map00910(Nitrogen metabolism)	COG3338(S:Function unknown)	COG3338(Novel immune-type receptor)	PF00194.21(Carb_anhydrase:Eukaryotic-type carbonic anhydrase)	sp|P14141|CAH3_RAT(Carbonic anhydrase 3 OS=Rattus norvegicus OX=10116 GN=Ca3 PE=1 SV=3)	54232.0
ENSRNOG00000010352	Dnajc3	DnaJ heat shock protein family (Hsp40) member C3 [Source:RGD Symbol;Acc:708518]	1734	4519.0	3349.0	194.12	127.98	0.618494752914	-0.693166738937	4.49880632457e-100	8.91034664693e-99	no	down	Q9R0T3.3(RecName: Full=DnaJ homolog subfamily C member 3; AltName: Full=Interferon-induced, double-stranded RNA-activated protein kinase inhibitor; AltName: Full=Protein kinase inhibitor of 58 kDa; Short=Protein kinase inhibitor p58; Flags: Precursor)	GO:0005737(cellular_component:cytoplasm); GO:0019901(molecular_function:protein kinase binding); GO:0006469(biological_process:negative regulation of protein kinase activity); GO:0005783(cellular_component:endoplasmic reticulum); GO:0030968(biological_process:endoplasmic reticulum unfolded protein response); GO:0051603(biological_process:proteolysis involved in cellular protein catabolic process)…	K09523	DNAJC3	map05164(Influenza A); map04141(Protein processing in endoplasmic reticulum)	COG0484(S:Function unknown)	COG0484(DAZ interacting protein)	PF00515.28(TPR_1:Tetratricopeptide repeat); PF14559.6(TPR_19:Tetratricopeptide repeat); PF07719.17(TPR_2:Tetratricopeptide repeat); PF00226.31(DnaJ:DnaJ domain); PF13432.6(TPR_16:Tetratricopeptide repeat); PF13428.6(TPR_14:Tetratricopeptide repeat); PF13181.6(TPR_8:Tetratricopeptide repeat); PF13414.6(TPR_11:TPR repeat); PF13371.6(TPR_9:Tetratricopeptide repeat)	sp|Q9R0T3|DNJC3_RAT(DnaJ homolog subfamily C member 3 OS=Rattus norvegicus OX=10116 GN=Dnajc3 PE=1 SV=3)	63880.0
ENSRNOG00000048587	Mir350-2	microRNA mir-350-2 [Source:RGD Symbol;Acc:14398581]	99	0.0	0.0	0.0	0.0	1.0	0.0	1.0	1.0	no test	no test										104796143.0
ENSRNOG00000047351	AABR07015081.1		57	0.0	0.0	0.0	0.0	1.0	0.0	1.0	1.0	no test	no test
ENSRNOG00000046700	Mettl27	methyltransferase like 27 [Source:RGD Symbol;Acc:1588881]	762	29.0	148.8	1.84	7.93	4.28221182769	2.09835616312	6.67191454649e-17	3.43177732258e-16	yes	up	NP_001102969.1(Williams-Beuren syndrome chromosomal region 27 protein [Rattus norvegicus])	GO:0008168(molecular_function:methyltransferase activity); GO:0006744(biological_process:ubiquinone biosynthetic process)				COG0500(U:Intracellular trafficking, secretion, and vesicular transport)	COG0500(vacuolar protein sorting 37 homolog D (S. cerevisiae))	PF13649.6(Methyltransf_25:Methyltransferase domain); PF08241.12(Methyltransf_11:Methyltransferase domain); PF13489.6(Methyltransf_23:Methyltransferase domain); PF13847.6(Methyltransf_31:Methyltransferase domain); PF01209.18(Ubie_methyltran:ubiE/COQ5 methyltransferase family); PF08242.12(Methyltransf_12:Methyltransferase domain); PF07021.12(MetW:Methionine biosynthesis protein MetW); PF08003.11(Me…	sp|Q8N6F8|MET27_HUMAN(Methyltransferase-like protein 27 OS=Homo sapiens OX=9606 GN=METTL27 PE=1 SV=2)	688407.0
ENSRNOG00000050649	Tvp23b	trans-golgi network vesicle protein 23 homolog B [Source:RGD Symbol;Acc:1586539]	1652	798.0	815.0	32.42	28.73	0.852349931847	-0.230482245077	0.0013060920498	0.0029263796111	no	down	NP_001101038.2(uncharacterized protein LOC687358 [Rattus norvegicus])	GO:0009306(biological_process:protein secretion); GO:0016021(cellular_component:integral component of membrane); GO:0016020(cellular_component:membrane); GO:0016192(biological_process:vesicle-mediated transport); GO:0030173(cellular_component:integral component of Golgi membrane)				ENOG4111GAN(U:Intracellular trafficking, secretion, and vesicular transport)	ENOG4111GAN(Family with sequence similarity 18, member)	PF05832.12(DUF846:Eukaryotic protein of unknown function (DUF846))	sp|Q9D8T4|TV23B_MOUSE(Golgi apparatus membrane protein TVP23 homolog B OS=Mus musculus OX=10090 GN=Tvp23b PE=1 SV=1)	687358.0
ENSRNOG00000046752	AABR07012323.1		288	0.0	0.0	0.0	0.0	1.0	0.0	1.0	1.0	no test	no test	ERE87816.1(hypothetical protein H671_1g3501 [Cricetulus griseus])	GO:0031424(biological_process:keratinization); GO:0008544(biological_process:epidermis development)						PF14672.6(LCE:Late cornified envelope)
ENSRNOG00000008176	Nppa	natriuretic peptide A [Source:RGD Symbol;Acc:3193]	887	0.0	0.0	0.0	0.0	1.0	0.0	1.0	1.0	no test	no test	NP_036744.1(natriuretic peptides A precursor [Rattus norvegicus])	GO:0090090(biological_process:negative regulation of canonical Wnt signaling pathway); GO:0006457(biological_process:protein folding); GO:0030308(biological_process:negative regulation of cell growth); GO:0071260(biological_process:cellular response to mechanical stimulus); GO:0042059(biological_process:negative regulation of epidermal growth factor receptor signaling pathway); GO:0019934(biologi…	K12334	NPPA	map04024(cAMP signaling pathway); map05143(African trypanosomiasis); map04022(cGMP-PKG signaling pathway); map04270(Vascular smooth muscle contraction); map04921(Oxytocin signaling pathway); map04923(Regulation of lipolysis in adipocytes); map04925(Aldosterone synthesis and secretion); map04924(Renin secretion); map04714(Thermogenesis); map04066(HIF-1 signaling pathway)	ENOG410ZUY6(K:Transcription)	ENOG410ZUY6(Hormone playing a key role in cardiovascular homeostasis through regulation of natriuresis, diuresis, and vasodilation. Also plays a role in female pregnancy by promoting trophoblast invasion and spiral artery remodeling in uterus. Specifically binds and stimulates the cGMP production of the NPR1 receptor. Binds the clearance receptor NPR3)	PF00212.18(ANP:Atrial natriuretic peptide)	sp|P01161|ANF_RAT(Natriuretic peptides A OS=Rattus norvegicus OX=10116 GN=Nppa PE=1 SV=1)	24602.0
ENSRNOG00000032290	Olr1059	olfactory receptor 1059 [Source:RGD Symbol;Acc:1332880]	981	0.0	0.0	0.0	0.0	1.0	0.0	1.0	1.0	no test	no test	NP_001001362.1(olfactory receptor Olr1059 [Rattus norvegicus])	GO:0004930(molecular_function:G-protein coupled receptor activity); GO:0016020(cellular_component:membrane); GO:0007608(biological_process:sensory perception of smell); GO:0016021(cellular_component:integral component of membrane); GO:0004984(molecular_function:olfactory receptor activity); GO:0050911(biological_process:detection of chemical stimulus involved in sensory perception of smell); GO:0…	K04257	OLFR	map04740(Olfactory transduction)	ENOG41120HT(U:Intracellular trafficking, secretion, and vesicular transport); ENOG41116QI(U:Intracellular trafficking, secretion, and vesicular transport)	ENOG41120HT(olfactory receptor, family 10, subfamily C, member); ENOG41116QI(7 transmembrane receptor (rhodopsin family))	PF13853.6(7tm_4:Olfactory receptor); PF00001.21(7tm_1:7 transmembrane receptor (rhodopsin family))	sp|A6NF89|OR6C6_HUMAN(Olfactory receptor 6C6 OS=Homo sapiens OX=9606 GN=OR6C6 PE=3 SV=1)	288831.0
ENSRNOG00000032672	Vom1r77	vomeronasal 1 receptor 77 [Source:RGD Symbol;Acc:1359218]	918	0.0	0.0	0.0	0.0	1.0	0.0	1.0	1.0	no test	no test	AAL47894.1(vomeronasal receptor V1RC33 [Mus musculus])	GO:0004930(molecular_function:G-protein coupled receptor activity); GO:0007606(biological_process:sensory perception of chemical stimulus); GO:0016021(cellular_component:integral component of membrane); GO:0016020(cellular_component:membrane); GO:0005550(molecular_function:pheromone binding); GO:0007165(biological_process:signal transduction); GO:0005887(cellular_component:integral component of p…	K04614	V1R		ENOG41117Y3(U:Intracellular trafficking, secretion, and vesicular transport); ENOG4111941(U:Intracellular trafficking, secretion, and vesicular transport)	ENOG41117Y3(vomeronasal 1 receptor); ENOG4111941(vomeronasal 1 receptor)	PF03402.14(V1R:Vomeronasal organ pheromone receptor family, V1R); PF00001.21(7tm_1:7 transmembrane receptor (rhodopsin family))	sp|Q5J3F6|V1R90_RAT(Vomeronasal type-1 receptor 90 OS=Rattus norvegicus OX=10116 GN=Vom1r90 PE=2 SV=1)	494274.0
ENSRNOG00000038113	AABR07039029.1		352	0.0	0.0	0.0	0.0	1.0	0.0	1.0	1.0	no test	no test	NP_000986.2(60S ribosomal protein L34 [Homo sapiens])	GO:0000184(biological_process:nuclear-transcribed mRNA catabolic process, nonsense-mediated decay); GO:0016021(cellular_component:integral component of membrane); GO:0005783(cellular_component:endoplasmic reticulum); GO:0022625(cellular_component:cytosolic large ribosomal subunit); GO:0070062(cellular_component:extracellular exosome); GO:0005829(cellular_component:cytosol); GO:0019083(biological_…	K02915	RP-L34e, RPL34	map03010(Ribosome)	COG2174(J:Translation, ribosomal structure and biogenesis)	COG2174((ribosomal) protein)		sp|P49207|RL34_HUMAN(60S ribosomal protein L34 OS=Homo sapiens OX=9606 GN=RPL34 PE=1 SV=3)
ENSRNOG00000004197	Asb12	ankyrin repeat and SOCS box-containing 12 [Source:RGD Symbol;Acc:1561142]	1302	0.0	0.0	0.0	0.0	1.0	0.0	1.0	1.0	no test	no test	NP_001032444.1(ankyrin repeat and SOCS box protein 12 [Rattus norvegicus])	GO:0016567(biological_process:protein ubiquitination); GO:0035556(biological_process:intracellular signal transduction); GO:0061630(molecular_function:ubiquitin protein ligase activity); GO:0000151(cellular_component:ubiquitin ligase complex); GO:0005515(molecular_function:protein binding)	K10334	ASB12		COG0666(S:Function unknown)	COG0666(family with sequence similarity 123B)	PF12796.7(Ank_2:Ankyrin repeats (3 copies)); PF13606.6(Ank_3:Ankyrin repeat); PF13637.6(Ank_4:Ankyrin repeats (many copies)); PF00023.30(Ank:Ankyrin repeat); PF13857.6(Ank_5:Ankyrin repeats (many copies)); PF07525.16(SOCS_box:SOCS box)	sp|Q9D738|ASB12_MOUSE(Ankyrin repeat and SOCS box protein 12 OS=Mus musculus OX=10090 GN=Asb12 PE=2 SV=1)	503446.0
ENSRNOG00000008291	Thumpd2	THUMP domain containing 2 [Source:RGD Symbol;Acc:1306878]	1825	23.0	23.0	0.78	0.72	0.834570853514	-0.260893557973	0.538882628643	0.681490232499	no	down	NP_001156978.1(THUMP domain-containing protein 2 isoform 1 [Rattus norvegicus])	GO:0008168(molecular_function:methyltransferase activity); GO:0032259(biological_process:methylation); GO:0016423(molecular_function:tRNA (guanine) methyltransferase activity); GO:0003723(molecular_function:RNA binding); GO:0030488(biological_process:tRNA methylation)				COG1041(L:Replication, recombination and repair); COG0116(L:Replication, recombination and repair)	COG1041(RNA methylase); COG0116(Specifically methylates the guanine in position 2445 (m2G2445) and the guanine in position 2069 (m7G2069) of 23S rRNA (By similarity))	PF01170.18(UPF0020:Putative RNA methylase family UPF0020); PF13847.6(Methyltransf_31:Methyltransferase domain); PF13649.6(Methyltransf_25:Methyltransferase domain); PF08241.12(Methyltransf_11:Methyltransferase domain); PF01209.18(Ubie_methyltran:ubiE/COQ5 methyltransferase family); PF05175.14(MTS:Methyltransferase small domain); PF02353.20(CMAS:Mycolic acid cyclopropane synthetase); PF08242.12(Me…	sp|Q9CZB3|THUM2_MOUSE(THUMP domain-containing protein 2 OS=Mus musculus OX=10090 GN=Thumpd2 PE=2 SV=3)	313851.0
ENSRNOG00000047890	Lrrc23	leucine rich repeat containing 23 [Source:RGD Symbol;Acc:1304779]	1584	2.0	0.0	0.09	0.0	1.0	0.0	1.0	1.0	no	no change	NP_001013183.2(leucine-rich repeat-containing protein 23 [Rattus norvegicus])	GO:0005737(cellular_component:cytoplasm); GO:0005829(cellular_component:cytosol); GO:0005515(molecular_function:protein binding)				COG4886(S:Function unknown)	COG4886(leucine Rich Repeat)	PF12799.7(LRR_4:Leucine Rich repeats (2 copies)); PF14580.6(LRR_9:Leucine-rich repeat); PF13855.6(LRR_8:Leucine rich repeat)	sp|O35125|LRC23_MOUSE(Leucine-rich repeat-containing protein 23 OS=Mus musculus OX=10090 GN=Lrrc23 PE=1 SV=1)	100911585.0
ENSRNOG00000058608	AABR07012613.1		352	0.0	0.0	0.0	0.0	1.0	0.0	1.0	1.0	no test	no test	EDL77014.1(rCG25479 [Rattus norvegicus])	GO:0008641(molecular_function:small protein activating enzyme activity); GO:0006464(biological_process:cellular protein modification process)
ENSRNOG00000057152	AABR07028998.1		1481	1.38	1.19	0.06	0.05	0.719666170784	-0.474600251443	0.791884130039	0.930040952612	no	down	AAN86532.1(multidrug resistance-associated protein 1 [Rattus norvegicus])	GO:0005887(cellular_component:integral component of plasma membrane); GO:0005324(molecular_function:long-chain fatty acid transporter activity); GO:0004012(molecular_function:phospholipid-translocating ATPase activity); GO:1905701(biological_process:positive regulation of xenobiotic detoxification by transmembrane export across the plasma membrane); GO:0015911(biological_process:plasma membrane l…	mun;K05665	;ABCC1	map05206(MicroRNAs in cancer); map04071(Sphingolipid signaling pathway); map02010(ABC transporters); map04977(Vitamin digestion and absorption); map01523(Antifolate resistance)	COG1132(V:Defense mechanisms)	COG1132((ABC) transporter)		sp|Q8CG09|MRP1_RAT(Multidrug resistance-associated protein 1 OS=Rattus norvegicus OX=10116 GN=Abcc1 PE=1 SV=2)
ENSRNOG00000008173	Sesn3	sestrin 3 [Source:RGD Symbol;Acc:1309470]	2921	58.0	63.0	1.22	1.16	0.906516616748	-0.1415946296	0.588731526682	0.732805146295	no	down	NP_001101595.1(sestrin-3 [Rattus norvegicus])	GO:0005737(cellular_component:cytoplasm); GO:0061700(cellular_component:GATOR2 complex); GO:0016239(biological_process:positive regulation of macroautophagy); GO:0031932(cellular_component:TORC2 complex); GO:0071230(biological_process:cellular response to amino acid stimulus); GO:0071233(biological_process:cellular response to leucine); GO:0070728(molecular_function:leucine binding); GO:0005634(c…	K10141	SESN1_3	map04211(Longevity regulating pathway); map04115(p53 signaling pathway)	ENOG410XP7Z(S:Function unknown)	ENOG410XP7Z(Sestrin 1)	PF04636.13(PA26:PA26 p53-induced protein (sestrin))	sp|Q9CYP7|SESN3_MOUSE(Sestrin-3 OS=Mus musculus OX=10090 GN=Sesn3 PE=1 SV=1)	315427.0
ENSRNOG00000018642	Leng8	leukocyte receptor cluster member 8 [Source:RGD Symbol;Acc:1306180]	5657	413.33	409.3	5.2	4.74	0.82643372207	-0.275028971286	0.00615414996168	0.0124760230879	no	down	NP_001032879.2(leukocyte receptor cluster member 8 [Rattus norvegicus])	GO:0005634(cellular_component:nucleus)	K23802	THP3, LENG8		ENOG410YVEM(S:Function unknown)	ENOG410YVEM(Leukocyte receptor cluster (LRC) member 8)	PF03399.16(SAC3_GANP:SAC3/GANP family)	sp|Q8CBY3|LENG8_MOUSE(Leukocyte receptor cluster member 8 homolog OS=Mus musculus OX=10090 GN=Leng8 PE=1 SV=1)	361506.0
ENSRNOG00000024905	Drc1	dynein regulatory complex subunit 1 [Source:RGD Symbol;Acc:1359318]	2457	0.0	0.0	0.0	0.0	1.0	0.0	1.0	1.0	no test	no test	NP_001007010.1(dynein regulatory complex protein 1 [Rattus norvegicus])	GO:0005737(cellular_component:cytoplasm); GO:0005856(cellular_component:cytoskeleton); GO:0007368(biological_process:determination of left/right symmetry); GO:0007507(biological_process:heart development); GO:0031514(cellular_component:motile cilium); GO:0005829(cellular_component:cytosol); GO:0070286(biological_process:axonemal dynein complex assembly); GO:0005858(cellular_component:axonemal dyn…	K19754	DRC1		ENOG410XQQ3(S:Function unknown)	ENOG410XQQ3(coiled-coil domain containing 164)	PF14772.6(NYD-SP28:Sperm tail); PF14775.6(NYD-SP28_assoc:Sperm tail C-terminal domain)	sp|Q5XI65|DRC1_RAT(Dynein regulatory complex protein 1 OS=Rattus norvegicus OX=10116 GN=Drc1 PE=2 SV=1)	362712.0
ENSRNOG00000033402	Gsta6	glutathione S-transferase alpha 6 [Source:RGD Symbol;Acc:1565402]	2011	114.0	190.0	3.46	5.03	1.39095142252	0.476072036193	0.00456083845725	0.00944158461134	no	up	NP_001019532.1(glutathione S-transferase A6 [Rattus norvegicus])	GO:0005737(cellular_component:cytoplasm); GO:0004364(molecular_function:glutathione transferase activity); GO:0005515(molecular_function:protein binding); GO:0005829(cellular_component:cytosol); GO:0009617(biological_process:response to bacterium); GO:0006805(biological_process:xenobiotic metabolic process); GO:0016740(molecular_function:transferase activity); GO:0006749(biological_process:glutat…	K00799	GST, gst	map00480(Glutathione metabolism); map05204(Chemical carcinogenesis); map00983(Drug metabolism - other enzymes); map00982(Drug metabolism - cytochrome P450); map00980(Metabolism of xenobiotics by cytochrome P450); map05200(Pathways in cancer); map05418(Fluid shear stress and atherosclerosis); map05225(Hepatocellular carcinoma); map01524(Platinum drug resistance)	ENOG4111VAU(O:Posttranslational modification, protein turnover, chaperones)	ENOG4111VAU(glutathione Stransferase)	PF14497.6(GST_C_3:Glutathione S-transferase, C-terminal domain); PF02798.20(GST_N:Glutathione S-transferase, N-terminal domain); PF00043.25(GST_C:Glutathione S-transferase, C-terminal domain)	sp|Q6AXY0|GSTA6_RAT(Glutathione S-transferase A6 OS=Rattus norvegicus OX=10116 GN=Gsta6 PE=1 SV=1)	501110.0
ENSRNOG00000027052	AABR07073381.1		366	0.0	0.0	0.0	0.0	1.0	0.0	1.0	1.0	no test	no test	EHH51167.1(60S ribosomal protein L35 [Macaca fascicularis])	GO:0015934(cellular_component:large ribosomal subunit); GO:0005840(cellular_component:ribosome); GO:0022625(cellular_component:cytosolic large ribosomal subunit); GO:0003735(molecular_function:structural constituent of ribosome); GO:0000463(biological_process:maturation of LSU-rRNA from tricistronic rRNA transcript (SSU-rRNA, 5.8S rRNA, LSU-rRNA)); GO:0043021(molecular_function:ribonucleoprotein …	K02918	RP-L35e, RPL35	map03010(Ribosome)	COG0255(J:Translation, ribosomal structure and biogenesis)	COG0255(50s ribosomal protein l29)	PF00831.23(Ribosomal_L29:Ribosomal L29 protein)	sp|Q6ZWV7|RL35_MOUSE(60S ribosomal protein L35 OS=Mus musculus OX=10090 GN=Rpl35 PE=1 SV=1)
ENSRNOG00000024012	Pex10	peroxisomal biogenesis factor 10 [Source:RGD Symbol;Acc:1591776]	1699	87.0	140.0	3.41	4.76	1.34298758037	0.425445963123	0.0281564766242	0.0503386970338	no	up	NP_001102875.1(peroxisome biogenesis factor 10 [Rattus norvegicus])	GO:0005779(cellular_component:integral component of peroxisomal membrane); GO:0005778(cellular_component:peroxisomal membrane); GO:0016558(biological_process:protein import into peroxisome matrix); GO:0016021(cellular_component:integral component of membrane); GO:0005777(cellular_component:peroxisome); GO:0008022(molecular_function:protein C-terminus binding); GO:0007031(biological_process:peroxi…	K13346	PEX10	map04146(Peroxisome)	COG5574(O:Posttranslational modification, protein turnover, chaperones)	COG5574(Peroxisomal biogenesis factor 10)	PF04757.14(Pex2_Pex12:Pex2 / Pex12 amino terminal region); PF13920.6(zf-C3HC4_3:Zinc finger, C3HC4 type (RING finger)); PF13639.6(zf-RING_2:Ring finger domain); PF14447.6(Prok-RING_4:Prokaryotic RING finger family 4); PF00097.25(zf-C3HC4:Zinc finger, C3HC4 type (RING finger)); PF13923.6(zf-C3HC4_2:Zinc finger, C3HC4 type (RING finger)); PF12678.7(zf-rbx1:RING-H2 zinc finger domain); PF13445.6(zf-…	sp|B1AUE5|PEX10_MOUSE(Peroxisome biogenesis factor 10 OS=Mus musculus OX=10090 GN=Pex10 PE=2 SV=1)	680424.0
ENSRNOG00000029559	AABR07038788.1		2017	0.0	0.0	0.0	0.0	1.0	0.0	1.0	1.0	no test	no test	XP_017443721.1(PREDICTED: putative SMEK homolog 3 [Rattus norvegicus])		K17491	SMEK, PPP4R3	map04922(Glucagon signaling pathway)	ENOG410XQ7A(S:Function unknown)	ENOG410XQ7A(suppressor of mek1 (Dictyostelium))		sp|Q3V0Y1|P4R3C_MOUSE(Protein PPP4R3C OS=Mus musculus OX=10090 GN=Ppp4r3c PE=2 SV=2)
ENSRNOG00000029069	Olr416	olfactory receptor 416 [Source:RGD Symbol;Acc:1334305]	936	0.0	0.0	0.0	0.0	1.0	0.0	1.0	1.0	no test	no test	NP_001000387.1(olfactory receptor Olr416 [Rattus norvegicus])	GO:0004930(molecular_function:G-protein coupled receptor activity); GO:0016020(cellular_component:membrane); GO:0007608(biological_process:sensory perception of smell); GO:0016021(cellular_component:integral component of membrane); GO:0004984(molecular_function:olfactory receptor activity); GO:0008527(molecular_function:taste receptor activity); GO:0050911(biological_process:detection of chemical…	K04257	OLFR	map04740(Olfactory transduction)	ENOG41113AW(U:Intracellular trafficking, secretion, and vesicular transport)	ENOG41113AW(olfactory receptor, family 1, subfamily N, member)	PF13853.6(7tm_4:Olfactory receptor); PF00001.21(7tm_1:7 transmembrane receptor (rhodopsin family)); PF10328.9(7TM_GPCR_Srx:Serpentine type 7TM GPCR chemoreceptor Srx); PF10320.9(7TM_GPCR_Srsx:Serpentine type 7TM GPCR chemoreceptor Srsx)	sp|Q8NGS0|OR1N1_HUMAN(Olfactory receptor 1N1 OS=Homo sapiens OX=9606 GN=OR1N1 PE=3 SV=1)	296678.0
ENSRNOG00000056294	AABR07019383.2		543	0.0	0.0	0.0	0.0	1.0	0.0	1.0	1.0	no test	no test
ENSRNOG00000009726	Grip2	glutamate receptor interacting protein 2 [Source:RGD Symbol;Acc:621668]	5179	0.0	0.0	0.0	0.0	1.0	0.0	1.0	1.0	no test	no test	NP_612544.2(glutamate receptor-interacting protein 2 [Rattus norvegicus])	GO:0008022(molecular_function:protein C-terminus binding); GO:0005783(cellular_component:endoplasmic reticulum); GO:0030159(molecular_function:receptor signaling complex scaffold activity); GO:2000463(biological_process:positive regulation of excitatory postsynaptic potential); GO:0099003(biological_process:vesicle-mediated transport in synapse); GO:1904719(biological_process:positive regulation …	K20251	GRIP		ENOG4110362(O:Posttranslational modification, protein turnover, chaperones)	ENOG4110362(parallel actin filament bundle assembly)	PF00595.24(PDZ:PDZ domain); PF17820.1(PDZ_6:PDZ domain); PF13180.6(PDZ_2:PDZ domain)	sp|Q9WTW1|GRIP2_RAT(Glutamate receptor-interacting protein 2 OS=Rattus norvegicus OX=10116 GN=Grip2 PE=1 SV=1)	171571.0
ENSRNOG00000050889	AABR07051626.2		291	23.29	3.0	11.6	1.13	0.107501612733	-3.21756979169	4.90635379693e-06	1.41030862157e-05	yes	down	AAA61986.1(NGF-binding Ig light chain, partial [Rattus norvegicus])	GO:0002377(biological_process:immunoglobulin production); GO:0005615(cellular_component:extracellular space); GO:0006955(biological_process:immune response)				ENOG4111RRF(S:Function unknown); ENOG410YQB2(S:Function unknown); ENOG410YS8R(S:Function unknown)	ENOG4111RRF(IGv); ENOG410YQB2(immunoglobulin kappa variable); ENOG410YS8R(immunoglobulin kappa variable)	PF07686.17(V-set:Immunoglobulin V-set domain); PF13927.6(Ig_3:Immunoglobulin domain); PF07679.16(I-set:Immunoglobulin I-set domain); PF00047.25(ig:Immunoglobulin domain)	sp|P01635|KV5A3_MOUSE(Ig kappa chain V-V region K2 (Fragment) OS=Mus musculus OX=10090 PE=1 SV=1)
ENSRNOG00000010794	Dennd3	DENN domain containing 3 [Source:RGD Symbol;Acc:1311559]	5741	45.0	139.0	0.46	1.25	2.57789663641	1.36619441842	2.41432905591e-09	8.73056650906e-09	yes	up	XP_001072997.4(PREDICTED: DENN domain-containing protein 3 isoform X1 [Rattus norvegicus])	GO:0005737(cellular_component:cytoplasm); GO:0008333(biological_process:endosome to lysosome transport); GO:0005085(molecular_function:guanyl-nucleotide exchange factor activity); GO:0017112(molecular_function:Rab guanyl-nucleotide exchange factor activity); GO:0005623(cellular_component:cell); GO:0005515(molecular_function:protein binding); GO:0044257(biological_process:cellular protein cataboli…	K20162	DENND3		ENOG410XTT7(S:Function unknown)	ENOG410XTT7(DENN MADD domain containing 3)	PF02141.21(DENN:DENN (AEX-3) domain); PF03455.19(dDENN:dDENN domain); PF03456.18(uDENN:uDENN domain)	sp|A2RT67|DEND3_MOUSE(DENN domain-containing protein 3 OS=Mus musculus OX=10090 GN=Dennd3 PE=1 SV=2)	315055.0
ENSRNOG00000020601	Hmg20b	high mobility group 20 B [Source:RGD Symbol;Acc:1309235]	1440	366.0	449.0	16.54	17.94	1.02383145691	0.0339782384843	0.736874287187	0.877915379553	no	up	XP_006978193.2(PREDICTED: SWI/SNF-related matrix-associated actin-dependent regulator of chromatin subfamily E member 1-related [Peromyscus maniculatus bairdii])	GO:0000400(molecular_function:four-way junction DNA binding); GO:0016604(cellular_component:nuclear body); GO:0002111(cellular_component:BRCA2-BRAF35 complex); GO:0006338(biological_process:chromatin remodeling); GO:0006325(biological_process:chromatin organization); GO:0003700(molecular_function:transcription factor activity, sequence-specific DNA binding); GO:0005634(cellular_component:nucleus)…				COG5648(B:Chromatin structure and dynamics)	COG5648(high mobility group)	PF00505.19(HMG_box:HMG (high mobility group) box); PF09011.10(HMG_box_2:HMG-box domain)	sp|Q9Z104|HM20B_MOUSE(SWI/SNF-related matrix-associated actin-dependent regulator of chromatin subfamily E member 1-related OS=Mus musculus OX=10090 GN=Hmg20b PE=1 SV=1)	362825.0
ENSRNOG00000053421	Gm24556	predicted gene, 24556 [Source:MGI Symbol;Acc:MGI:5454333]	129	0.0	0.0	0.0	0.0	1.0	0.0	1.0	1.0	no test	no test
ENSRNOG00000054877	AABR07029217.3		137	0.0	0.0	0.0	0.0	1.0	0.0	1.0	1.0	no test	no test
ENSRNOG00000057666	AC120486.8		809	14.0	3.0	1.46	0.27	0.178836611467	-2.48328597931	0.00190396696668	0.00418551925183	no	down
ENSRNOG00000061801	AABR07061230.1		130	0.0	0.0	0.0	0.0	1.0	0.0	1.0	1.0	no test	no test
ENSRNOG00000046272	LOC103689931	heterogeneous nuclear ribonucleoprotein A/B [Source:RGD Symbol;Acc:9343685]	1446	1375.46	1038.4	65.5	42.83	0.630057125826	-0.666445454513	1.09904814593e-29	8.32976139736e-29	no	down	XP_005350184.1(heterogeneous nuclear ribonucleoprotein A/B isoform X1 [Microtus ochrogaster])	GO:0060341(biological_process:regulation of cellular localization); GO:1990124(cellular_component:messenger ribonucleoprotein complex); GO:0030425(cellular_component:dendrite); GO:0090575(cellular_component:RNA polymerase II transcription factor complex); GO:0044877(molecular_function:macromolecular complex binding); GO:0003676(molecular_function:nucleic acid binding); GO:0005737(cellular_compone…	K13044	HNRNPABD		COG0724(S:Function unknown)	COG0724(Rna-binding protein)	PF00076.22(RRM_1:RNA recognition motif. (a.k.a. RRM, RBD, or RNP domain)); PF08143.11(CBFNT:CBFNT (NUC161) domain); PF16367.5(RRM_7:RNA recognition motif); PF14605.6(Nup35_RRM_2:Nup53/35/40-type RNA recognition motif)	sp|Q99020|ROAA_MOUSE(Heterogeneous nuclear ribonucleoprotein A/B OS=Mus musculus OX=10090 GN=Hnrnpab PE=1 SV=1)	103689931.0
ENSRNOG00000062244	AABR07044470.1		396	0.0	1.0	0.0	0.34	1.0	0.0	1.0	1.0	no	no change	EDL96886.1(rCG60691 [Rattus norvegicus])
ENSRNOG00000062177	AABR07058280.2		715	0.0	0.0	0.0	0.0	1.0	0.0	1.0	1.0	no test	no test	EDL83221.1(rCG29124 [Rattus norvegicus])	GO:0048306(molecular_function:calcium-dependent protein binding); GO:0019068(biological_process:virion assembly); GO:0004523(molecular_function:RNA-DNA hybrid ribonuclease activity); GO:0015074(biological_process:DNA integration); GO:0004190(molecular_function:aspartic-type endopeptidase activity); GO:0008270(molecular_function:zinc ion binding); GO:0003676(molecular_function:nucleic acid binding)				ENOG41120A8(S:Function unknown)	ENOG41120A8(-)
ENSRNOG00000056039	AABR07048128.1		132	0.0	0.0	0.0	0.0	1.0	0.0	1.0	1.0	no test	no test
ENSRNOG00000062225	AABR07002792.2		155	20.09	35.44	457.06	577.79	1.47223449719	0.558007481849	0.156878293157	0.235733296272	no	up	OBS59983.1(hypothetical protein A6R68_08900, partial [Neotoma lepida])	GO:0000028(biological_process:ribosomal small subunit assembly); GO:0005840(cellular_component:ribosome); GO:0030490(biological_process:maturation of SSU-rRNA); GO:0042254(biological_process:ribosome biogenesis); GO:0003735(molecular_function:structural constituent of ribosome); GO:0098556(cellular_component:cytoplasmic side of rough endoplasmic reticulum membrane); GO:0002181(biological_process:…	K02979	RP-S28e, RPS28	map03010(Ribosome)	COG2053(J:Translation, ribosomal structure and biogenesis)	COG2053(Ribosomal protein)		sp|Q56JX6|RS28_BOVIN(40S ribosomal protein S28 OS=Bos taurus OX=9913 GN=RPS28 PE=3 SV=1)
ENSRNOG00000029500	Tapbp	TAP binding protein [Source:RGD Symbol;Acc:3819]	1727	1116.92	2399.0	37.95	66.37	1.79255047593	0.842013743951	7.67894803179e-63	1.03555559224e-61	no	up	EDL96850.1(TAP binding protein, isoform CRA_a [Rattus norvegicus])	GO:0065003(biological_process:macromolecular complex assembly); GO:0002397(biological_process:MHC class I protein complex assembly); GO:0005887(cellular_component:integral component of plasma membrane); GO:0019885(biological_process:antigen processing and presentation of endogenous peptide antigen via MHC class I); GO:0030670(cellular_component:phagocytic vesicle membrane); GO:0002398(biological_…	K08058	TAPBP	map05170(Human immunodeficiency virus 1 infection); map05169(Epstein-Barr virus infection); map05163(Human cytomegalovirus infection); map05168(Herpes simplex virus 1 infection); map04612(Antigen processing and presentation)	ENOG4111QPK(U:Intracellular trafficking, secretion, and vesicular transport)	ENOG4111QPK(TAP binding protein (tapasin))	PF13927.6(Ig_3:Immunoglobulin domain); PF07654.15(C1-set:Immunoglobulin C1-set domain); PF00047.25(ig:Immunoglobulin domain)	sp|Q9R233|TPSN_MOUSE(Tapasin OS=Mus musculus OX=10090 GN=Tapbp PE=1 SV=2)	25217.0
ENSRNOG00000047264	LOC108349290	olfactory receptor 6C70-like [Source:RGD Symbol;Acc:11389850]	997	0.0	10.0	0.0	0.66	16.6914170703	4.06103453691	0.00285932491452	0.00613074765485	no	up	NP_001000704.1(olfactory receptor Olr931 [Rattus norvegicus])	GO:0004930(molecular_function:G-protein coupled receptor activity); GO:0007608(biological_process:sensory perception of smell); GO:0016021(cellular_component:integral component of membrane); GO:0016020(cellular_component:membrane); GO:0050911(biological_process:detection of chemical stimulus involved in sensory perception of smell); GO:0004984(molecular_function:olfactory receptor activity); GO:0…	K04257	OLFR	map04740(Olfactory transduction)	ENOG41120HT(S:Function unknown)	ENOG41120HT(Olfactory receptor)	PF13853.6(7tm_4:Olfactory receptor); PF00001.21(7tm_1:7 transmembrane receptor (rhodopsin family))	sp|A6NIJ9|O6C70_HUMAN(Olfactory receptor 6C70 OS=Homo sapiens OX=9606 GN=OR6C70 PE=3 SV=1)	288866.0
ENSRNOG00000033395	Olr473	olfactory receptor 473 [Source:RGD Symbol;Acc:1332991]	933	0.0	0.0	0.0	0.0	1.0	0.0	1.0	1.0	no test	no test	NP_001000302.1(olfactory receptor Olr473 [Rattus norvegicus])	GO:0005549(molecular_function:odorant binding); GO:0004930(molecular_function:G-protein coupled receptor activity); GO:0016020(cellular_component:membrane); GO:0007608(biological_process:sensory perception of smell); GO:0016021(cellular_component:integral component of membrane); GO:0004984(molecular_function:olfactory receptor activity); GO:0050911(biological_process:detection of chemical stimulu…	K04257	OLFR	map04740(Olfactory transduction)	ENOG41118IZ(U:Intracellular trafficking, secretion, and vesicular transport)	ENOG41118IZ(olfactory receptor, family 5, subfamily M, member)	PF13853.6(7tm_4:Olfactory receptor); PF00001.21(7tm_1:7 transmembrane receptor (rhodopsin family))	sp|Q8NGP4|OR5M3_HUMAN(Olfactory receptor 5M3 OS=Homo sapiens OX=9606 GN=OR5M3 PE=2 SV=2)	295744.0
ENSRNOG00000009072	AABR07056013.1		807	0.0	0.0	0.0	0.0	1.0	0.0	1.0	1.0	no test	no test	NP_598911.1(ubiquitin thioesterase OTUB1 [Mus musculus])	GO:0005737(cellular_component:cytoplasm); GO:0005654(cellular_component:nucleoplasm); GO:0031625(molecular_function:ubiquitin protein ligase binding); GO:0005829(cellular_component:cytosol); GO:2000780(biological_process:negative regulation of double-strand break repair); GO:0006281(biological_process:DNA repair); GO:0070062(cellular_component:extracellular exosome); GO:0071347(biological_process…	K09602	OTUB1		ENOG410ZMN7(O:Posttranslational modification, protein turnover, chaperones)	ENOG410ZMN7(OTU domain, ubiquitin aldehyde binding)		sp|Q7TQI3|OTUB1_MOUSE(Ubiquitin thioesterase OTUB1 OS=Mus musculus OX=10090 GN=Otub1 PE=1 SV=2)
ENSRNOG00000010691	Cmtm3	CKLF-like MARVEL transmembrane domain containing 3 [Source:RGD Symbol;Acc:1308763]	1609	85.0	228.0	3.57	8.27	2.23861358354	1.16260552005	1.61647307448e-11	6.56128416579e-11	yes	up	NP_001099634.1(CKLF-like MARVEL transmembrane domain-containing protein 3 [Rattus norvegicus])	GO:0005737(cellular_component:cytoplasm); GO:0005125(molecular_function:cytokine activity); GO:0050861(biological_process:positive regulation of B cell receptor signaling pathway); GO:0031410(cellular_component:cytoplasmic vesicle); GO:0005829(cellular_component:cytosol); GO:0016020(cellular_component:membrane); GO:0031965(cellular_component:nuclear membrane); GO:0001835(biological_process:blasto…				ENOG4111IAF(Z:Cytoskeleton)	ENOG4111IAF(Dynein cytoplasmic 1 light intermediate chain)	PF01284.23(MARVEL:Membrane-associating domain)	sp|Q99LJ5|CKLF3_MOUSE(CKLF-like MARVEL transmembrane domain-containing protein 3 OS=Mus musculus OX=10090 GN=Cmtm3 PE=2 SV=1)	291813.0
ENSRNOG00000022229	Sdad1	SDA1 domain containing 1 [Source:RGD Symbol;Acc:1359112]	2727	202.0	150.0	4.59	2.98	0.619730831817	-0.690286350229	7.71685155271e-06	2.18418255295e-05	no	down	NP_001006959.1(protein SDA1 homolog [Rattus norvegicus])	GO:0042273(biological_process:ribosomal large subunit biogenesis); GO:1990830(biological_process:cellular response to leukemia inhibitory factor); GO:0005730(cellular_component:nucleolus); GO:0005634(cellular_component:nucleus); GO:0000055(biological_process:ribosomal large subunit export from nucleus); GO:0042254(biological_process:ribosome biogenesis); GO:0030036(biological_process:actin cytosk…	K14856	SDA1, SDAD1		ENOG410XPHI(S:Function unknown)	ENOG410XPHI(SDA1 domain containing 1)	PF05285.12(SDA1:SDA1); PF08158.12(NUC130_3NT:NUC130/3NT domain)	sp|Q5XIQ5|SDA1_RAT(Protein SDA1 homolog OS=Rattus norvegicus OX=10116 GN=Sdad1 PE=1 SV=1)	289504.0
ENSRNOG00000007851	Psma3l	proteasome subunit alpha type 3-like [Source:RGD Symbol;Acc:1598236]	3209	1554.0	1490.01	29.95	24.81	0.800205223581	-0.321558048546	7.24207829233e-10	2.69532544822e-09	no	down	EDL36567.1(proteasome (prosome, macropain) subunit, alpha type 3, isoform CRA_e, partial [Mus musculus])	GO:0005737(cellular_component:cytoplasm); GO:0016787(molecular_function:hydrolase activity); GO:0004175(molecular_function:endopeptidase activity); GO:0005839(cellular_component:proteasome core complex); GO:0051603(biological_process:proteolysis involved in cellular protein catabolic process); GO:0052548(biological_process:regulation of endopeptidase activity); GO:0019773(cellular_component:prote…	K02727	PSMA3	map03050(Proteasome)	ENOG410XP01(O:Posttranslational modification, protein turnover, chaperones)	ENOG410XP01(The proteasome is a multicatalytic proteinase complex which is characterized by its ability to cleave peptides with Arg, Phe, Tyr, Leu, and Glu adjacent to the leaving group at neutral or slightly basic pH. The proteasome has an ATP-dependent proteolytic activity (By similarity))	PF00227.26(Proteasome:Proteasome subunit); PF10584.9(Proteasome_A_N:Proteasome subunit A N-terminal signature)	sp|P18422|PSA3_RAT(Proteasome subunit alpha type-3 OS=Rattus norvegicus OX=10116 GN=Psma3 PE=1 SV=3)	29670.0
ENSRNOG00000030330	AABR07040095.1		6110	10.0	1.0	0.1	0.01	0.0834570853514	-3.58282165286	0.00175331084165	0.0038662209156	no	down	EDM07060.1(protocadherin 11 X-linked (predicted) [Rattus norvegicus])	GO:0010923(biological_process:negative regulation of phosphatase activity); GO:0016021(cellular_component:integral component of membrane); GO:0016020(cellular_component:membrane); GO:0005509(molecular_function:calcium ion binding); GO:0005887(cellular_component:integral component of plasma membrane); GO:0005886(cellular_component:plasma membrane); GO:0007155(biological_process:cell adhesion); GO:…	K16498	PCDHD1		ENOG410XQHI(U:Intracellular trafficking, secretion, and vesicular transport)	ENOG410XQHI(mannose-6-phosphate receptor, cation dependent)	PF00028.17(Cadherin:Cadherin domain); PF08374.11(Protocadherin:Protocadherin); PF08266.12(Cadherin_2:Cadherin-like)	sp|Q6KEQ9|PC11X_PIG(Protocadherin-11 X-linked OS=Sus scrofa OX=9823 GN=PCDH11X PE=2 SV=1)
ENSRNOG00000008140	Rpl15	ribosomal protein L15 [Source:RGD Symbol;Acc:621181]	1865	3218.0	4478.0	107.87	130.77	1.16134502239	0.215796644156	6.55624011539e-11	2.58150973071e-10	no	up	GCF46396.1(hypothetical protein parPi_0006153 [Paroedura picta])	GO:0005829(cellular_component:cytosol); GO:0031672(cellular_component:A band); GO:0005840(cellular_component:ribosome); GO:0022625(cellular_component:cytosolic large ribosomal subunit); GO:0005634(cellular_component:nucleus); GO:0016020(cellular_component:membrane); GO:0006614(biological_process:SRP-dependent cotranslational protein targeting to membrane); GO:0045296(molecular_function:cadherin b…	K02877	RP-L15e, RPL15	map03010(Ribosome)	COG1632(J:Translation, ribosomal structure and biogenesis)	COG1632(Ribosomal protein L15)	PF00827.17(Ribosomal_L15e:Ribosomal L15)	sp|Q5EAD6|RL15_BOVIN(60S ribosomal protein L15 OS=Bos taurus OX=9913 GN=RPL15 PE=2 SV=3)	245981.0
ENSRNOG00000026248	Nmt2	N-myristoyltransferase 2 [Source:RGD Symbol;Acc:1303175]	1855	92.0	64.0	2.56	1.65	0.580571028532	-0.78445551403	0.000738488031126	0.00170338217254	no	down	EDL78702.1(N-myristoyltransferase 2, isoform CRA_a [Rattus norvegicus])	GO:0005737(cellular_component:cytoplasm); GO:0005794(cellular_component:Golgi apparatus); GO:0004379(molecular_function:glycylpeptide N-tetradecanoyltransferase activity); GO:0005829(cellular_component:cytosol); GO:0018008(biological_process:N-terminal peptidyl-glycine N-myristoylation); GO:0006499(biological_process:N-terminal protein myristoylation); GO:0019898(cellular_component:extrinsic comp…	K00671	NMT		COG5092(O:Posttranslational modification, protein turnover, chaperones)	COG5092(ATP binding to DnaK triggers the release of the substrate protein, thus completing the reaction cycle. Several rounds of ATP-dependent interactions between DnaJ, DnaK and GrpE are required for fully efficient folding. Also involved, together with DnaK and GrpE, in the DNA replication of plasmids through activation of initiation proteins (By similarity))	PF02799.15(NMT_C:Myristoyl-CoA:protein N-myristoyltransferase, C-terminal domain); PF01233.19(NMT:Myristoyl-CoA:protein N-myristoyltransferase, N-terminal domain); PF00583.25(Acetyltransf_1:Acetyltransferase (GNAT) family)	sp|O70311|NMT2_MOUSE(Glycylpeptide N-tetradecanoyltransferase 2 OS=Mus musculus OX=10090 GN=Nmt2 PE=1 SV=1)	291318.0
ENSRNOG00000025843	Ccdc102a	coiled-coil domain containing 102A [Source:RGD Symbol;Acc:1308684]	2299	31.0	91.0	0.87	2.31	2.44986927967	1.29270477184	3.71038148751e-06	1.0748010797e-05	yes	up	XP_006255178.1(PREDICTED: coiled-coil domain-containing protein 102A isoform X1 [Rattus norvegicus])	GO:0003779(molecular_function:actin binding); GO:0016459(cellular_component:myosin complex); GO:0003774(molecular_function:motor activity)	K16759	CCDC102A		ENOG410XRGB(S:Function unknown)	ENOG410XRGB(Coiled-coil domain containing)	PF01576.19(Myosin_tail_1:Myosin tail)	sp|Q3TMW1|C102A_MOUSE(Coiled-coil domain-containing protein 102A OS=Mus musculus OX=10090 GN=Ccdc102a PE=1 SV=2)	361363.0
ENSRNOG00000046936	AABR07051673.1		360	1.0	2.97	0.58	1.29	2.47867543494	1.30956937305	0.398482502054	0.527810317562	no	up	EDL91782.1(rCG64263, partial [Rattus norvegicus])	GO:0002377(biological_process:immunoglobulin production); GO:0005615(cellular_component:extracellular space); GO:0006955(biological_process:immune response)				ENOG4111CF7(S:Function unknown); ENOG4111C7P(S:Function unknown); ENOG410ZN1U(S:Function unknown); ENOG41115I2(S:Function unknown)	ENOG4111CF7(IGv); ENOG4111C7P(ig lambda chain); ENOG410ZN1U(ig kappa chain V-II region RPMI 6410-like); ENOG41115I2(IGv)	PF07686.17(V-set:Immunoglobulin V-set domain); PF13927.6(Ig_3:Immunoglobulin domain); PF00047.25(ig:Immunoglobulin domain); PF07679.16(I-set:Immunoglobulin I-set domain); PF13895.6(Ig_2:Immunoglobulin domain)	sp|P04940|KV6A6_MOUSE(Ig kappa chain V-VI region NQ2-17.4.1 OS=Mus musculus OX=10090 PE=2 SV=1)
ENSRNOG00000046042	LOC100909913	norrin-like [Source:RGD Symbol;Acc:6500886]	396	0.0	0.0	0.0	0.0	1.0	0.0	1.0	1.0	no test	no test	NP_035013.1(norrin precursor [Mus musculus])	GO:0051091(biological_process:positive regulation of sequence-specific DNA binding transcription factor activity); GO:0005125(molecular_function:cytokine activity); GO:0005615(cellular_component:extracellular space); GO:0062023(cellular_component:collagen-containing extracellular matrix); GO:0060070(biological_process:canonical Wnt signaling pathway); GO:0009986(cellular_component:cell surface); …				ENOG4111RWI(O:Posttranslational modification, protein turnover, chaperones)	ENOG4111RWI(Norrie disease (pseudoglioma))	PF03045.15(DAN:DAN domain); PF00007.22(Cys_knot:Cystine-knot domain)	sp|P48744|NDP_MOUSE(Norrin OS=Mus musculus OX=10090 GN=Ndp PE=1 SV=1)	363443.0
ENSRNOG00000049181	Sh2b1	SH2B adaptor protein 1 [Source:RGD Symbol;Acc:620132]	2974	416.0	236.0	8.28	4.15	0.473458464974	-1.07869022675	6.7405696143e-21	4.00898060382e-20	yes	down	XP_006230413.1(PREDICTED: SH2B adapter protein 1 isoform X1 [Rattus norvegicus])	GO:0005737(cellular_component:cytoplasm); GO:0045840(biological_process:positive regulation of mitotic nuclear division); GO:0001726(cellular_component:ruffle); GO:2000278(biological_process:regulation of DNA biosynthetic process); GO:0005829(cellular_component:cytosol); GO:0005634(cellular_component:nucleus); GO:0016020(cellular_component:membrane); GO:0060391(biological_process:positive regulat…	K12459	SH2B1_3	map04722(Neurotrophin signaling pathway)	ENOG41102PH(U:Intracellular trafficking, secretion, and vesicular transport)	ENOG41102PH(CD19 molecule)	PF08916.11(Phe_ZIP:Phenylalanine zipper); PF00017.24(SH2:SH2 domain); PF00169.29(PH:PH domain)	sp|Q62985|SH2B1_RAT(SH2B adapter protein 1 OS=Rattus norvegicus OX=10116 GN=Sh2b1 PE=1 SV=1)	89817.0
ENSRNOG00000046236	AABR07019512.1		486	0.0	0.0	0.0	0.0	1.0	0.0	1.0	1.0	no test	no test	AAS49603.1(ribosomal protein L19, partial [Gallus gallus])	GO:0003735(molecular_function:structural constituent of ribosome); GO:0006412(biological_process:translation); GO:0022625(cellular_component:cytosolic large ribosomal subunit); GO:0003723(molecular_function:RNA binding); GO:0005840(cellular_component:ribosome)	K02885	RP-L19e, RPL19	map03010(Ribosome)	COG2147(T:Signal transduction mechanisms)	COG2147(and pleckstrin domain protein)	PF01280.20(Ribosomal_L19e:Ribosomal protein L19e)	sp|Q3T0W9|RL19_BOVIN(60S ribosomal protein L19 OS=Bos taurus OX=9913 GN=RPL19 PE=2 SV=1)
ENSRNOG00000050004	LOC100909761	myotilin-like [Source:RGD Symbol;Acc:6502123]	2168	0.0	0.0	0.0	0.0	1.0	0.0	1.0	1.0	no test	no test	XP_006244741.1(PREDICTED: myotilin isoform X1 [Rattus norvegicus])	GO:0051393(molecular_function:alpha-actinin binding); GO:0098632(molecular_function:protein binding involved in cell-cell adhesion); GO:0030424(cellular_component:axon); GO:0005575(cellular_component:cellular_component); GO:0070593(biological_process:dendrite self-avoidance); GO:0003674(molecular_function:molecular_function); GO:0008150(biological_process:biological_process); GO:0005515(molecular…	K19875	MYOT		ENOG410ZZ78(S:Function unknown)	ENOG410ZZ78(myotilin)	PF07679.16(I-set:Immunoglobulin I-set domain); PF13927.6(Ig_3:Immunoglobulin domain); PF13895.6(Ig_2:Immunoglobulin domain); PF00047.25(ig:Immunoglobulin domain); PF07686.17(V-set:Immunoglobulin V-set domain); PF06832.12(BiPBP_C:Penicillin-Binding Protein C-terminus Family)	sp|Q9JIF9|MYOTI_MOUSE(Myotilin OS=Mus musculus OX=10090 GN=Myot PE=1 SV=1)	100912306.0
ENSRNOG00000054832	U6	U6 spliceosomal RNA [Source:RFAM;Acc:RF00026]	108	0.0	0.0	0.0	0.0	1.0	0.0	1.0	1.0	no test	no test
ENSRNOG00000053405	Rpap3	RNA polymerase II associated protein 3 [Source:RGD Symbol;Acc:1303036]	2236	206.0	199.0	5.86	4.94	0.806211649754	-0.310769464612	0.0298717385135	0.0530934705832	no	down	XP_017450271.1(PREDICTED: RNA polymerase II-associated protein 3 isoform X1 [Rattus norvegicus])	GO:0005829(cellular_component:cytosol); GO:0097255(cellular_component:R2TP complex); GO:0005515(molecular_function:protein binding)	K23002	RPAP3		ENOG4111KG3(S:Function unknown)	ENOG4111KG3(RNA polymerase II associated protein 3)	PF00515.28(TPR_1:Tetratricopeptide repeat); PF07719.17(TPR_2:Tetratricopeptide repeat); PF13877.6(RPAP3_C:Potential Monad-binding region of RPAP3); PF13414.6(TPR_11:TPR repeat); PF13181.6(TPR_8:Tetratricopeptide repeat); PF13176.6(TPR_7:Tetratricopeptide repeat); PF14559.6(TPR_19:Tetratricopeptide repeat)	sp|Q68FQ7|RPAP3_RAT(RNA polymerase II-associated protein 3 OS=Rattus norvegicus OX=10116 GN=Rpap3 PE=1 SV=1)	300189.0
ENSRNOG00000053443	SNORD36	Small nucleolar RNA SNORD36 [Source:RFAM;Acc:RF00049]	82	0.0	0.0	0.0	0.0	1.0	0.0	1.0	1.0	no test	no test
ENSRNOG00000057889	Olr292	olfactory receptor 292 [Source:RGD Symbol;Acc:1333185]	918	0.0	0.0	0.0	0.0	1.0	0.0	1.0	1.0	no test	no test	NP_001000232.1(olfactory receptor Olr292 [Rattus norvegicus])	GO:0004930(molecular_function:G-protein coupled receptor activity); GO:0007608(biological_process:sensory perception of smell); GO:0016021(cellular_component:integral component of membrane); GO:0016020(cellular_component:membrane); GO:0050911(biological_process:detection of chemical stimulus involved in sensory perception of smell); GO:0004984(molecular_function:olfactory receptor activity); GO:0…	K04257	OLFR	map04740(Olfactory transduction)	ENOG410YX9S(S:Function unknown)	ENOG410YX9S(Olfactory receptor)	PF13853.6(7tm_4:Olfactory receptor); PF00001.21(7tm_1:7 transmembrane receptor (rhodopsin family)); PF10320.9(7TM_GPCR_Srsx:Serpentine type 7TM GPCR chemoreceptor Srsx); PF10328.9(7TM_GPCR_Srx:Serpentine type 7TM GPCR chemoreceptor Srx)	sp|Q8NGZ3|O13G1_HUMAN(Olfactory receptor 13G1 OS=Homo sapiens OX=9606 GN=OR13G1 PE=2 SV=1)	293594.0
ENSRNOG00000052394	AC141136.1		1261	1.0	1.0	0.06	0.05	0.834570853514	-0.260893557973	0.898043889826	1.0	no	down
ENSRNOG00000012735	Kif24	kinesin family member 24 [Source:RGD Symbol;Acc:1307723]	4453	0.0	0.0	0.0	0.0	1.0	0.0	1.0	1.0	no test	no test	XP_006225309.1(PREDICTED: kinesin-like protein KIF24 [Rattus norvegicus])	GO:0032991(cellular_component:macromolecular complex); GO:0016887(molecular_function:ATPase activity); GO:0060271(biological_process:cilium assembly); GO:0008017(molecular_function:microtubule binding); GO:0007018(biological_process:microtubule-based movement); GO:0007019(biological_process:microtubule depolymerization); GO:0005814(cellular_component:centriole); GO:0000166(molecular_function:nucl…	K10393	KIF2_24, MCAK		COG5059(O:Posttranslational modification, protein turnover, chaperones)	COG5059(ubiquitin-dependent protein catabolic process via the multivesicular body sorting pathway)	PF00225.23(Kinesin:Kinesin motor domain); PF16796.5(Microtub_bd:Microtubule binding); PF00536.30(SAM_1:SAM domain (Sterile alpha motif))	sp|Q6NWW5|KIF24_MOUSE(Kinesin-like protein KIF24 OS=Mus musculus OX=10090 GN=Kif24 PE=1 SV=2)	313170.0
ENSRNOG00000054520	AABR07049032.1		520	0.0	0.0	0.0	0.0	1.0	0.0	1.0	1.0	no test	no test
ENSRNOG00000057744	AC112355.1		5130	57.37	74.36	0.66	0.75	1.08172718611	0.113336694295	0.652813828066	0.798482627945	no	up	AAQ96270.1(LRRGT00057 [Rattus norvegicus])	GO:0003964(molecular_function:RNA-directed DNA polymerase activity); GO:0016787(molecular_function:hydrolase activity); GO:0046872(molecular_function:metal ion binding); GO:0006310(biological_process:DNA recombination); GO:0004519(molecular_function:endonuclease activity)				ENOG4111K5V(S:Function unknown); ENOG410Y65V(S:Function unknown); ENOG4112A03(S:Function unknown)	ENOG4111K5V(Reverse transcriptase (RNA-dependent DNA polymerase)); ENOG410Y65V(Retrotransposon protein); ENOG4112A03(Retrotransposon protein)		sp|P11369|LORF2_MOUSE(LINE-1 retrotransposable element ORF2 protein OS=Mus musculus OX=10090 GN=Pol PE=1 SV=2)
ENSRNOG00000058110	AABR07004733.2		342	0.0	0.0	0.0	0.0	1.0	0.0	1.0	1.0	no test	no test
ENSRNOG00000054960	U4	U4 spliceosomal RNA [Source:RFAM;Acc:RF00015]	130	0.0	0.0	0.0	0.0	1.0	0.0	1.0	1.0	no test	no test
ENSRNOG00000013306	Pcdh20	protocadherin 20 [Source:RGD Symbol;Acc:1306297]	5179	12.0	6.0	0.14	0.06	0.417285426757	-1.26089355797	0.0712495396022	0.116951690616	no	down	NP_001100750.1(protocadherin-20 [Rattus norvegicus])	GO:0016021(cellular_component:integral component of membrane); GO:0016020(cellular_component:membrane); GO:0005509(molecular_function:calcium ion binding); GO:0005887(cellular_component:integral component of plasma membrane); GO:0005886(cellular_component:plasma membrane); GO:0007155(biological_process:cell adhesion); GO:0007156(biological_process:homophilic cell adhesion via plasma membrane adhe…	K16498	PCDHD1		ENOG4110RHM(U:Intracellular trafficking, secretion, and vesicular transport)	ENOG4110RHM(protocadherin 20)	PF00028.17(Cadherin:Cadherin domain)	sp|Q8BIZ0|PCD20_MOUSE(Protocadherin-20 OS=Mus musculus OX=10090 GN=Pcdh20 PE=2 SV=3)	306081.0
ENSRNOG00000013257	Hecw2	HECT, C2 and WW domain containing E3 ubiquitin protein ligase 2 [Source:RGD Symbol;Acc:1593244]	5296	55.0	77.0	0.61	0.75	1.16839919492	0.224533269197	0.373684233271	0.502042751777	no	up	NP_001101688.1(E3 ubiquitin-protein ligase HECW2 [Rattus norvegicus])	GO:0005737(cellular_component:cytoplasm); GO:0072686(cellular_component:mitotic spindle); GO:0045732(biological_process:positive regulation of protein catabolic process); GO:0016874(molecular_function:ligase activity); GO:0061630(molecular_function:ubiquitin protein ligase activity); GO:0030071(biological_process:regulation of mitotic metaphase/anaphase transition); GO:0016567(biological_process:…	K12168	HECW2		COG5021(Z:Cytoskeleton)	COG5021(heavy chain)	PF00632.25(HECT:HECT-domain (ubiquitin-transferase)); PF16562.5(HECW_N:N-terminal domain of E3 ubiquitin-protein ligase HECW1 and 2); PF18436.1(HECW1_helix:Helical box domain of E3 ubiquitin-protein ligase HECW1); PF00397.26(WW:WW domain); PF00168.30(C2:C2 domain)	sp|Q6I6G8|HECW2_MOUSE(E3 ubiquitin-protein ligase HECW2 OS=Mus musculus OX=10090 GN=Hecw2 PE=1 SV=1)	316395.0
ENSRNOG00000011967	Nphp4	nephrocystin 4 [Source:RGD Symbol;Acc:1560172]	5037	3.0	4.0	0.04	0.04	1.11276113802	0.154143941306	0.887946964278	1.0	no	up	NP_001032739.2(nephrocystin-4 [Rattus norvegicus])	GO:1904491(biological_process:protein localization to ciliary transition zone); GO:0097730(cellular_component:non-motile cilium); GO:0003674(molecular_function:molecular_function); GO:0060041(biological_process:retina development in camera-type eye); GO:0005923(cellular_component:bicellular tight junction); GO:0005737(cellular_component:cytoplasm); GO:0036064(cellular_component:ciliary basal body…	K16478	NPHP4		ENOG410XW3A(S:Function unknown)	ENOG410XW3A(Nephronophthisis 4)		sp|P59240|NPHP4_MOUSE(Nephrocystin-4 OS=Mus musculus OX=10090 GN=Nphp4 PE=1 SV=2)	313749.0
ENSRNOG00000052299	AABR07061807.1		487	0.0	0.0	0.0	0.0	1.0	0.0	1.0	1.0	no test	no test
ENSRNOG00000048289	AC131806.1		78	0.0	0.0	0.0	0.0	1.0	0.0	1.0	1.0	no test	no test	RLQ72844.1(NEDD4 [Cricetulus griseus])
ENSRNOG00000046653	AABR07053542.1		225	0.0	0.0	0.0	0.0	1.0	0.0	1.0	1.0	no test	no test
ENSRNOG00000050578	Rheb	Ras homolog, mTORC1 binding [Source:RGD Symbol;Acc:621840]	1075	641.0	608.0	40.6	32.55	0.791605427358	-0.337146591148	3.51490824941e-05	9.38774601333e-05	no	down	NP_037348.1(GTP-binding protein Rheb precursor [Rattus norvegicus])	GO:0048714(biological_process:positive regulation of oligodendrocyte differentiation); GO:0000287(molecular_function:magnesium ion binding); GO:0030425(cellular_component:dendrite); GO:0005789(cellular_component:endoplasmic reticulum membrane); GO:0007165(biological_process:signal transduction); GO:0048168(biological_process:regulation of neuronal synaptic plasticity); GO:0070062(cellular_compone…	K07208	RHEB	map05165(Human papillomavirus infection); map05163(Human cytomegalovirus infection); map05168(Herpes simplex virus 1 infection); map04919(Thyroid hormone signaling pathway); map04218(Cellular senescence); map04714(Thermogenesis); map04910(Insulin signaling pathway); map04072(Phospholipase D signaling pathway); map04211(Longevity regulating pathway); map05231(Choline metabolism in cancer); map0415…	COG1100(S:Function unknown)	COG1100(UDP-N-acetyl-alpha-D-galactosamine polypeptide N-acetylgalactosaminyltransferase)	PF00071.22(Ras:Ras family); PF08477.13(Roc:Ras of Complex, Roc, domain of DAPkinase); PF00025.21(Arf:ADP-ribosylation factor family); PF01926.23(MMR_HSR1:50S ribosome-binding GTPase); PF00009.27(GTP_EFTU:Elongation factor Tu GTP binding domain); PF09439.10(SRPRB:Signal recognition particle receptor beta subunit)	sp|Q62639|RHEB_RAT(GTP-binding protein Rheb OS=Rattus norvegicus OX=10116 GN=Rheb PE=1 SV=1)	26954.0
ENSRNOG00000007206	LOC361016	similar to RIKEN cDNA 4933406L09 [Source:RGD Symbol;Acc:1359720]	1704	0.0	2.0	0.0	0.1	1.0	0.0	1.0	1.0	no	no change	NP_001014159.2(uncharacterized protein C3orf67 homolog [Rattus norvegicus])					ENOG410XS39(S:Function unknown)	ENOG410XS39(Chromosome 16 open reading frame 80)	PF05018.13(DUF667:Protein of unknown function (DUF667))	sp|Q4V7B1|CC067_RAT(Uncharacterized protein C3orf67 homolog OS=Rattus norvegicus OX=10116 PE=2 SV=1)	361016.0
ENSRNOG00000058698	AABR07020404.1		260	0.0	0.0	0.0	0.0	1.0	0.0	1.0	1.0	no test	no test
[truncated: 32,373 more rows]
